# Supplementary material for: Filling the BINs of life: Report of an amphibian and reptile survey of the Tanintharyi (Tenasserim) Region of Myanmar, with DNA barcode data
Source: Zookeys. 2018 May 10;(757):85–152. doi: 10.3897/zookeys.757.24453 (PMC5958176; doi:10.3897/zookeys.757.24453)
Supplement: XML Treatment for Ichthyophis cf. kohtaoensis [file zookeys.757.24453-treatment1.xml]

<!DOCTYPE tp:taxon-treatment
  PUBLIC "-//TaxonX//DTD Taxonomic Treatment Publishing DTD v0 20100105//EN" "tax-treatment-NSO.dtd">
<tp:taxon-treatment xmlns:tp="http://www.plazi.org/taxpub"><tp:treatment-meta><kwd-group><label>Taxon classification</label><kwd><named-content xmlns:xlink="http://www.w3.org/1999/xlink" content-type="kingdom">Animalia</named-content></kwd><kwd><named-content xmlns:xlink="http://www.w3.org/1999/xlink" content-type="order">Gymnophiona</named-content></kwd><kwd><named-content xmlns:xlink="http://www.w3.org/1999/xlink" content-type="family">Ichthyophiidae</named-content></kwd></kwd-group><mixed-citation publication-type="journal"><person-group><name><surname>Mulcahy</surname><given-names>Daniel G.</given-names></name><name><surname>Lee</surname><given-names>Justin L.</given-names></name><name><surname>Miller</surname><given-names>Aryeh H.</given-names></name><name><surname>Chand</surname><given-names>Mia</given-names></name><name><surname>Thura</surname><given-names>Myint Kyaw</given-names></name><name><surname>Zug</surname><given-names>George R.</given-names></name></person-group><article-title>Filling the <abbrev xmlns:xlink="http://www.w3.org/1999/xlink" xlink:title="Barcode Index Numbers" xlink:type="simple">BINs</abbrev> of life: Report of an amphibian and reptile survey of the Tanintharyi (Tenasserim) Region of Myanmar, with DNA barcode data</article-title><source>Zookeys</source><day>10</day><month>5</month><year>2018</year><volume>2018</volume><issue>757</issue><fpage>85</fpage><lpage>152</lpage><pub-id pub-id-type="doi">10.3897/zookeys.757.24453</pub-id></mixed-citation></tp:treatment-meta><tp:nomenclature><tp:taxon-name>
                <tp:taxon-name-part taxon-name-part-type="genus" reg="Ichthyophis">Ichthyophis</tp:taxon-name-part>
                <tp:taxon-name-part taxon-name-part-type="uncertainty-rank">cf.</tp:taxon-name-part>
                <tp:taxon-name-part taxon-name-part-type="species" reg="kohtaoensis">kohtaoensis</tp:taxon-name-part>
              </tp:taxon-name><tp:taxon-authority>(Nishikawa et al., 2012)</tp:taxon-authority></tp:nomenclature><tp:treatment-sec sec-type="description" id="SECID0E5TBI"><title>Description.</title><p>A single individual was found. Not dissected, sex and maturity unknown, likely juvenile; 144 mm SVL, 2 mm TailL. This individual had a bright yellow ventrolateral stripe in life (white in preservation) on each side ending below eye, ~273 primary annuli, 3 caudal annuli, eye visible, and tentacle opening much nearer eye than external choana.</p></tp:treatment-sec><tp:treatment-sec sec-type="natural history" id="SECID0EDUBI"><title>Natural history notes.</title><p>This individual was discovered on the forest floor, immediately following a heavy rain.</p></tp:treatment-sec><tp:treatment-sec sec-type="distribution" id="SECID0EIUBI"><title>General distribution.</title><p>Tanintharyi and peninsular Thailand.</p></tp:treatment-sec><tp:treatment-sec sec-type="Molecular data" id="SECID0ENUBI"><title>Molecular data.</title><p>The 16S sequence is 98% identical to several sequences in GenBank, including GB <ext-link xmlns:xlink="http://www.w3.org/1999/xlink" ext-link-type="gen" xlink:href="AB686168" xlink:type="simple">AB686168</ext-link>, <tp:taxon-name><tp:taxon-name-part taxon-name-part-type="genus" reg="Ichthyophis">Ichthyophis</tp:taxon-name-part> <tp:taxon-name-part taxon-name-part-type="uncertainty-rank">cf.</tp:taxon-name-part> <tp:taxon-name-part taxon-name-part-type="species" reg="supachaii">supachaii</tp:taxon-name-part></tp:taxon-name> UKMHC 877 and KUHE 23189 from Malaysia and Thailand, respectively. However, our specimen fell outside of the 16S clade containing <tp:taxon-name><tp:taxon-name-part taxon-name-part-type="genus" reg="Ichthyophis">I.</tp:taxon-name-part> <tp:taxon-name-part taxon-name-part-type="uncertainty-rank">cf.</tp:taxon-name-part> <tp:taxon-name-part taxon-name-part-type="species" reg="supachaii">supachaii</tp:taxon-name-part></tp:taxon-name>, <tp:taxon-name><tp:taxon-name-part taxon-name-part-type="genus" reg="Ichthyophis">I.</tp:taxon-name-part> <tp:taxon-name-part taxon-name-part-type="uncertainty-rank">cf.</tp:taxon-name-part> <tp:taxon-name-part taxon-name-part-type="species" reg="hypocyaneus">hypocyaneus</tp:taxon-name-part></tp:taxon-name>, and <tp:taxon-name><tp:taxon-name-part taxon-name-part-type="genus" reg="Ichthyophis">I.</tp:taxon-name-part> <tp:taxon-name-part taxon-name-part-type="uncertainty-rank">cf.</tp:taxon-name-part> <tp:taxon-name-part taxon-name-part-type="species" reg="kohtaoensis">kohtaoensis</tp:taxon-name-part></tp:taxon-name> in a neighbor-joining tree of <italic><tp:taxon-name><tp:taxon-name-part taxon-name-part-type="genus" reg="Ichthyophis">Ichthyophis</tp:taxon-name-part></tp:taxon-name></italic> 16S sequences in GenBank. Additional 12S data for our specimen (GenBank <ext-link xmlns:xlink="http://www.w3.org/1999/xlink" ext-link-type="gen" xlink:href="MG944814" xlink:type="simple">MG944814</ext-link>) placed it in the “Ichthyophis cf. kohtaoensis” clade (Suppl. material <xref ref-type="supplementary-material" rid="S1">1</xref>: Fig. <xref ref-type="fig" rid="F1">1</xref>) sister to KUHE 19615, 19617, and 19659 (GenBank <ext-link xmlns:xlink="http://www.w3.org/1999/xlink" ext-link-type="gen" xlink:href="AB686107" xlink:type="simple">AB686107</ext-link>–9), from Ko Samui Island, Thailand (<xref ref-type="bibr" rid="B80">Nishikawa et al. 2012</xref>). We note a fourth specimen identified as “I. cf. kohtaoensis” (GenBank <ext-link xmlns:xlink="http://www.w3.org/1999/xlink" ext-link-type="gen" xlink:href="AB686146" xlink:type="simple">AB686146</ext-link>) by <xref ref-type="bibr" rid="B80">Nishikawa et al. (2012)</xref>, from the southern Malaysian Peninsula, is placed in a “I. cf. supachaii” + <tp:taxon-name><tp:taxon-name-part taxon-name-part-type="genus" reg="Ichthyophis">I.</tp:taxon-name-part> <tp:taxon-name-part taxon-name-part-type="uncertainty-rank">cf.</tp:taxon-name-part> <tp:taxon-name-part taxon-name-part-type="species" reg="hypocyaneus">hypocyaneus</tp:taxon-name-part></tp:taxon-name> + <italic><tp:taxon-name><tp:taxon-name-part taxon-name-part-type="genus" reg="Ichthyophis">Ichthyophis</tp:taxon-name-part></tp:taxon-name></italic> sp. 1” clade, consistent with their study (Suppl. material <xref ref-type="supplementary-material" rid="S1">1</xref>: Fig. <xref ref-type="fig" rid="F1">1</xref>).</p></tp:treatment-sec><tp:treatment-sec sec-type="material" id="SECID0E1XBI"><title>Specimens examined.</title><p>
              <named-content xmlns:xlink="http://www.w3.org/1999/xlink" content-type="dwc:institutional_code" xlink:type="simple">USNM</named-content> 586851.</p></tp:treatment-sec><tp:treatment-sec sec-type="Red List status" id="SECID0EFYBI"><title>Red List status.</title><p>
              <italic><tp:taxon-name><tp:taxon-name-part taxon-name-part-type="genus" reg="Ichthyophis">Ichthyophis</tp:taxon-name-part> <tp:taxon-name-part taxon-name-part-type="species" reg="kohtaoensis">kohtaoensis</tp:taxon-name-part></tp:taxon-name></italic> listed as LC (Least Concern).</p></tp:treatment-sec><tp:treatment-sec sec-type="Additional Ichthyophis" id="SECID0EWYBI"><title>Additional <italic><tp:taxon-name><tp:taxon-name-part taxon-name-part-type="genus" reg="Ichthyophis">Ichthyophis</tp:taxon-name-part></tp:taxon-name></italic>.</title><p>We included one caecilian from the legacy collection, an <italic><tp:taxon-name><tp:taxon-name-part taxon-name-part-type="genus" reg="Ichthyophis">Ichthyophis</tp:taxon-name-part> <tp:taxon-name-part taxon-name-part-type="species" reg="multicolor">multicolor</tp:taxon-name-part></tp:taxon-name></italic> from Ayeyarwady Region, Myanmar (<named-content xmlns:xlink="http://www.w3.org/1999/xlink" content-type="dwc:institutional_code" xlink:type="simple">USNM</named-content> 576283). This specimen is 14% different (<abbrev xmlns:xlink="http://www.w3.org/1999/xlink" xlink:title="cytochrome oxidase subunit 1" id="ABBRID0EUZBI" xlink:type="simple">COI</abbrev>) and 8.3% different (16S) from our <tp:taxon-name><tp:taxon-name-part taxon-name-part-type="genus" reg="Ichthyophis">I.</tp:taxon-name-part> <tp:taxon-name-part taxon-name-part-type="uncertainty-rank">cf.</tp:taxon-name-part> <tp:taxon-name-part taxon-name-part-type="species" reg="kohtaoensis">kohtaoensis</tp:taxon-name-part></tp:taxon-name> specimen, and is identical to GenBank <ext-link xmlns:xlink="http://www.w3.org/1999/xlink" ext-link-type="gen" xlink:href="FR716007" xlink:type="simple">FR716007</ext-link>, <italic><tp:taxon-name><tp:taxon-name-part taxon-name-part-type="genus" reg="Ichthyophis">I.</tp:taxon-name-part> <tp:taxon-name-part taxon-name-part-type="species" reg="multicolor">multicolor</tp:taxon-name-part></tp:taxon-name></italic>, <named-content xmlns:xlink="http://www.w3.org/1999/xlink" content-type="dwc:institutional_code" xlink:type="simple">CAS</named-content> 212254, a paratype (<xref ref-type="bibr" rid="B121">Wilkinson et al. 2014</xref>) also collected from Ayeyarwady Region, Myanmar (Suppl. material <xref ref-type="supplementary-material" rid="S1">1</xref>: Fig. <xref ref-type="fig" rid="F1">1</xref>). Additionally, we sequenced four individuals from the California Academy of Sciences, two “<italic>Ichthyophis</italic> sp.” from Bago Division (<named-content xmlns:xlink="http://www.w3.org/1999/xlink" content-type="dwc:institutional_code" xlink:type="simple">CAS</named-content> 239657; 12S GenBank <ext-link xmlns:xlink="http://www.w3.org/1999/xlink" ext-link-type="gen" xlink:href="MG944807" xlink:type="simple">MG944807</ext-link>; and <named-content xmlns:xlink="http://www.w3.org/1999/xlink" content-type="dwc:institutional_code" xlink:type="simple">CAS</named-content> 239722; 12S and 16S GenBank <ext-link xmlns:xlink="http://www.w3.org/1999/xlink" ext-link-type="gen" xlink:href="MG944808" xlink:type="simple">MG944808</ext-link>–9) and they were placed in the <italic><tp:taxon-name><tp:taxon-name-part taxon-name-part-type="genus" reg="Ichthyophis">I.</tp:taxon-name-part> <tp:taxon-name-part taxon-name-part-type="species" reg="multicolor">multicolor</tp:taxon-name-part></tp:taxon-name></italic> clade, thus extending the known distribution of this species. The other two specimens were from near Dawei (<named-content xmlns:xlink="http://www.w3.org/1999/xlink" content-type="dwc:institutional_code" xlink:type="simple">CAS</named-content> 247969; 12S and 16S GenBank <ext-link xmlns:xlink="http://www.w3.org/1999/xlink" ext-link-type="gen" xlink:href="MG944812" xlink:type="simple">MG944812</ext-link>–13) and near Kawthaung (<named-content xmlns:xlink="http://www.w3.org/1999/xlink" content-type="dwc:institutional_code" xlink:type="simple">CAS</named-content> 247466; 12S and 16S GenBank <ext-link xmlns:xlink="http://www.w3.org/1999/xlink" ext-link-type="gen" xlink:href="MG944810" xlink:type="simple">MG944810</ext-link>–11), both in the Tanintharyi Region, and were placed in our <tp:taxon-name><tp:taxon-name-part taxon-name-part-type="genus" reg="Ichthyophis">I.</tp:taxon-name-part> <tp:taxon-name-part taxon-name-part-type="uncertainty-rank">cf.</tp:taxon-name-part> <tp:taxon-name-part taxon-name-part-type="species" reg="kohtaoensis">kohtaoensis</tp:taxon-name-part></tp:taxon-name> clade, expanding the range of this clade from the southern Tanintharyi Region and the Thai-Malay Peninsula into the northern Tanintharyi.</p></tp:treatment-sec><tp:treatment-sec><!--Section generated to contain objects referenced in tp:taxon-treatment.--><supplementary-material xmlns:xlink="http://www.w3.org/1999/xlink" id="S1" position="float" orientation="portrait" xlink:type="simple"><label>Supplementary material 1</label><caption><p>12S and 16S neighbor-joining trees</p></caption><p>Data type: molecular data</p><media xlink:href="zookeys-757-085-s001.pdf" mimetype="application" mime-subtype="pdf" position="float" orientation="portrait" id="oo_202227.pdf" xlink:type="simple"/><permissions><license license-type="creative-commons-attribution" xlink:href="http://creativecommons.org/licenses/by/4.0/" xlink:type="simple"><license-p>This is an open access article distributed under the terms of the Creative Commons Attribution License (CC BY 4.0), which permits unrestricted use, distribution, and reproduction in any medium, provided the original author and source are credited.</license-p></license></permissions><attrib specific-use="authors">Mulcahy DG, Lee JL, Miller AH, Chand M, Thura MK, Zug GR</attrib></supplementary-material><fig id="F1" position="float" orientation="portrait"><label>Figure 1.</label><caption><p>Map of Tanintharyi Region, Myanmar. The Tanintharyi Nature Reserve, north of Dawei, and the Lampi National Park, island northwest of Kawthoung, are officially designated as national parks in Myanmar. The other areas in Myanmar are proposed as national parks (Protected Areas) or being considered for future protection (Reserve Forests). The main survey reported here was conducted in the Yeybu area of the proposed Tanintharyi National Park (triangles: Forest 1–2 and Gardens sites). A shorter survey, with fewer people, was conducted in the Reserve Forest near the Chaung-nauk-pyan area (diamonds: Forest 3 and slash &amp; burnt sites) and is also included in this report. Map provided by Grant M. Connette of the Smithsonian Conservation Biology Institute (<abbrev xmlns:xlink="http://www.w3.org/1999/xlink" content-type="institution" xlink:title="Smithsonian Conservation Biology Institute" id="ABBRID0EAGAC" xlink:type="simple">SCBI</abbrev>).</p></caption><graphic xmlns:xlink="http://www.w3.org/1999/xlink" xlink:href="zookeys-757-085-g001.jpg" id="oo_202216.jpg" position="float" orientation="portrait" xlink:type="simple"/></fig></tp:treatment-sec><ref-list><ref id="B80"><mixed-citation xmlns:xlink="http://www.w3.org/1999/xlink" xlink:type="simple">
          <person-group><name name-style="western"><surname>Nishikawa</surname><given-names>K</given-names></name><name name-style="western"><surname>Matsui</surname><given-names>M</given-names></name><name name-style="western"><surname>Yong</surname><given-names>HS</given-names></name><name name-style="western"><surname>Ahmad</surname><given-names>N</given-names></name><name name-style="western"><surname>Yambun</surname><given-names>P</given-names></name><name name-style="western"><surname>Belabut</surname><given-names>D</given-names></name><name name-style="western"><surname>Sudin</surname><given-names>A</given-names></name><name name-style="western"><surname>Hamidy</surname><given-names>A</given-names></name><name name-style="western"><surname>Nikolai</surname><given-names>O</given-names></name><name name-style="western"><surname>Ota</surname><given-names>H</given-names></name><name name-style="western"><surname>Yoshikawa</surname><given-names>N</given-names></name><name name-style="western"><surname>Tominaga</surname><given-names>A</given-names></name><name name-style="western"><surname>Shimada</surname><given-names>T</given-names></name></person-group> (<year>2012</year>) <article-title>Molecular phylogeny and biogeography of Asia (<tp:taxon-name><tp:taxon-name-part taxon-name-part-type="class">Amphibia</tp:taxon-name-part></tp:taxon-name>, <tp:taxon-name><tp:taxon-name-part taxon-name-part-type="order">Gymnophiona</tp:taxon-name-part></tp:taxon-name>, <tp:taxon-name><tp:taxon-name-part taxon-name-part-type="family">Ichthyophiidae</tp:taxon-name-part></tp:taxon-name>), with special reference to high cryptic species diversity in Sundaland.</article-title> <source>Molecular Phylogenetics and Evolution</source> <volume>63</volume>: <fpage>714</fpage>–<lpage>723</lpage>. <ext-link xlink:type="simple" ext-link-type="uri" xlink:href="https://doi.10.1016/j.ympev.2012.02.017">https://doi.10.1016/j.ympev.2012.02.017</ext-link></mixed-citation></ref><ref id="B121"><mixed-citation xmlns:xlink="http://www.w3.org/1999/xlink" xlink:type="simple">
          <person-group><name name-style="western"><surname>Wilkinson</surname><given-names>M</given-names></name><name name-style="western"><surname>Presswell</surname><given-names>B</given-names></name><name name-style="western"><surname>Sherratt</surname><given-names>E</given-names></name><name name-style="western"><surname>Papadopoulou</surname><given-names>A</given-names></name><name name-style="western"><surname>Gower</surname><given-names>DJ</given-names></name></person-group> (<year>2014</year>) <article-title>A new species of striped <italic><tp:taxon-name><tp:taxon-name-part taxon-name-part-type="genus">Ichthyophis</tp:taxon-name-part></tp:taxon-name></italic> Fitzinger, 1826 (<tp:taxon-name><tp:taxon-name-part taxon-name-part-type="class">Amphibia</tp:taxon-name-part></tp:taxon-name>: <tp:taxon-name><tp:taxon-name-part taxon-name-part-type="order">Gymnophiona</tp:taxon-name-part></tp:taxon-name>: <tp:taxon-name><tp:taxon-name-part taxon-name-part-type="family">Ichthyophiidae</tp:taxon-name-part></tp:taxon-name>) from Myanmar.</article-title> <source>Zootaxa</source> <volume>3785</volume>: <fpage>45</fpage>–<lpage>58</lpage>. <ext-link xlink:type="simple" ext-link-type="doi" xlink:href="10.11646/zootaxa.3785.1.4">http://dx.doi.org/10.11646/zootaxa.3785.1.4</ext-link></mixed-citation></ref></ref-list></tp:taxon-treatment>
