# Supplementary material for: Filling the BINs of life: Report of an amphibian and reptile survey of the Tanintharyi (Tenasserim) Region of Myanmar, with DNA barcode data
Source: Zookeys. 2018 May 10;(757):85–152. doi: 10.3897/zookeys.757.24453 (PMC5958176; doi:10.3897/zookeys.757.24453)
Supplement: XML Treatment for Ansonia thinthinae [file zookeys.757.24453-treatment2.xml]

<!DOCTYPE tp:taxon-treatment
  PUBLIC "-//TaxonX//DTD Taxonomic Treatment Publishing DTD v0 20100105//EN" "tax-treatment-NSO.dtd">
<tp:taxon-treatment xmlns:tp="http://www.plazi.org/taxpub"><tp:treatment-meta><kwd-group><label>Taxon classification</label><kwd><named-content xmlns:xlink="http://www.w3.org/1999/xlink" content-type="kingdom">Animalia</named-content></kwd><kwd><named-content xmlns:xlink="http://www.w3.org/1999/xlink" content-type="order">Anura</named-content></kwd><kwd><named-content xmlns:xlink="http://www.w3.org/1999/xlink" content-type="family">Bufonidae</named-content></kwd></kwd-group><mixed-citation publication-type="journal"><person-group><name><surname>Mulcahy</surname><given-names>Daniel G.</given-names></name><name><surname>Lee</surname><given-names>Justin L.</given-names></name><name><surname>Miller</surname><given-names>Aryeh H.</given-names></name><name><surname>Chand</surname><given-names>Mia</given-names></name><name><surname>Thura</surname><given-names>Myint Kyaw</given-names></name><name><surname>Zug</surname><given-names>George R.</given-names></name></person-group><article-title>Filling the <abbrev xmlns:xlink="http://www.w3.org/1999/xlink" xlink:title="Barcode Index Numbers" xlink:type="simple">BINs</abbrev> of life: Report of an amphibian and reptile survey of the Tanintharyi (Tenasserim) Region of Myanmar, with DNA barcode data</article-title><source>Zookeys</source><day>10</day><month>5</month><year>2018</year><volume>2018</volume><issue>757</issue><fpage>85</fpage><lpage>152</lpage><pub-id pub-id-type="doi">10.3897/zookeys.757.24453</pub-id></mixed-citation></tp:treatment-meta><tp:nomenclature><tp:taxon-name>
                <tp:taxon-name-part taxon-name-part-type="genus" reg="Ansonia">Ansonia</tp:taxon-name-part>
                <tp:taxon-name-part taxon-name-part-type="species" reg="thinthinae">thinthinae</tp:taxon-name-part>
              </tp:taxon-name><tp:taxon-authority>Wilkinson, Sellas &amp; Vindum, 2012</tp:taxon-authority></tp:nomenclature><tp:treatment-sec sec-type="description" id="SECID0EG5BI"><title>Description.</title><p>Sample of two immature males 22.0, 22.3 mm SVL, mature males 19.5–23.4 mm (<italic>n</italic> = 5), immature females 21.1–22.8 (<italic>n</italic> = 6) and two mature females 23.3–25.6 mm SVL.</p></tp:treatment-sec><tp:treatment-sec sec-type="natural history" id="SECID0EQ5BI"><title>Natural history notes.</title><p>All individuals were on rocks in and alongside small cascades in full canopied areas of forest streams.</p></tp:treatment-sec><tp:treatment-sec sec-type="distribution" id="SECID0EV5BI"><title>General distribution.</title><p>Known only from Tanintharyi, Myanmar.</p></tp:treatment-sec><tp:treatment-sec sec-type="Molecular data" id="SECID0E15BI"><title>Molecular data.</title><p>Our specimens form a single clade with 99–100% similarities based on 16S data, and are 96–97% similar to the type series from northern Tanintharyi, Myanmar (<xref ref-type="bibr" rid="B120">Wilkinson et al. 2012</xref>). We note that the type series forms a clade with our samples, and that clade is sister to <italic><tp:taxon-name><tp:taxon-name-part taxon-name-part-type="genus" reg="Ansonia">A.</tp:taxon-name-part> <tp:taxon-name-part taxon-name-part-type="species" reg="kraensis">kraensis</tp:taxon-name-part></tp:taxon-name></italic> (<ext-link xmlns:xlink="http://www.w3.org/1999/xlink" ext-link-type="gen" xlink:href="AB435250" xlink:type="simple">AB435250</ext-link>–52) to the exclusion of other peninsular species (<xref ref-type="bibr" rid="B45">Grismer et al. 2017</xref>). The long branch between our samples and the type series may represent genetic variation associated with geography in a low-dispersal group, or it suggests this may represent a species complex (see Suppl. material <xref ref-type="supplementary-material" rid="S1">1</xref>: Fig. <xref ref-type="fig" rid="F2">2</xref>).</p></tp:treatment-sec><tp:treatment-sec sec-type="comments" id="SECID0E26BI"><title>Comments.</title><p>The sample appears to represent a single reproductive-season cohort amid maturation. If our assessment of maturity is correct, this population has slightly smaller adults than the more northern topotypic population where adult males were 22–28 mm SVL and a single adult female was 31.8 mm.</p></tp:treatment-sec><tp:treatment-sec sec-type="material" id="SECID0EAACI"><title>Specimens examined.</title><p>
              <named-content xmlns:xlink="http://www.w3.org/1999/xlink" content-type="dwc:institutional_code" xlink:type="simple">USNM</named-content> 586852–866.</p></tp:treatment-sec><tp:treatment-sec sec-type="Red List status" id="SECID0ELACI"><title>Red List status.</title><p>EN (Endangered).</p></tp:treatment-sec><tp:treatment-sec><!--Section generated to contain objects referenced in tp:taxon-treatment.--><supplementary-material xmlns:xlink="http://www.w3.org/1999/xlink" id="S1" position="float" orientation="portrait" xlink:type="simple"><label>Supplementary material 1</label><caption><p>12S and 16S neighbor-joining trees</p></caption><p>Data type: molecular data</p><media xlink:href="zookeys-757-085-s001.pdf" mimetype="application" mime-subtype="pdf" position="float" orientation="portrait" id="oo_202227.pdf" xlink:type="simple"/><permissions><license license-type="creative-commons-attribution" xlink:href="http://creativecommons.org/licenses/by/4.0/" xlink:type="simple"><license-p>This is an open access article distributed under the terms of the Creative Commons Attribution License (CC BY 4.0), which permits unrestricted use, distribution, and reproduction in any medium, provided the original author and source are credited.</license-p></license></permissions><attrib specific-use="authors">Mulcahy DG, Lee JL, Miller AH, Chand M, Thura MK, Zug GR</attrib></supplementary-material><fig id="F2" position="float" orientation="portrait"><label>Figure 2.</label><caption><p>Combined (16S and <abbrev xmlns:xlink="http://www.w3.org/1999/xlink" xlink:title="cytochrome oxidase subunit 1" id="ABBRID0EKEAE" xlink:type="simple">COI</abbrev>) Neighbor-joining tree for all specimens sequenced in this study.</p></caption><graphic xmlns:xlink="http://www.w3.org/1999/xlink" xlink:href="zookeys-757-085-g002.jpg" id="oo_202217.jpg" position="float" orientation="portrait" xlink:type="simple"/></fig></tp:treatment-sec><ref-list><ref id="B120"><mixed-citation xmlns:xlink="http://www.w3.org/1999/xlink" xlink:type="simple">
          <person-group><name name-style="western"><surname>Wilkinson</surname><given-names>JA</given-names></name><name name-style="western"><surname>Sellas</surname><given-names>AB</given-names></name><name name-style="western"><surname>Vindum</surname><given-names>JV</given-names></name></person-group> (<year>2012</year>) <article-title>A new species of <italic><tp:taxon-name><tp:taxon-name-part taxon-name-part-type="genus">Ansonia</tp:taxon-name-part></tp:taxon-name></italic> (<tp:taxon-name><tp:taxon-name-part taxon-name-part-type="order">Anura</tp:taxon-name-part></tp:taxon-name>: <tp:taxon-name><tp:taxon-name-part taxon-name-part-type="family">Bufonidae</tp:taxon-name-part></tp:taxon-name>) from northern Tanintharyi Division, Myanmar.</article-title> <source>Zootaxa</source> <volume>3163</volume>: <fpage>54</fpage>–<lpage>68</lpage>. <ext-link xlink:type="simple" ext-link-type="uri" xlink:href="http://www.mapress.com/zootaxa/2012/f/z03163p068f.pdf">http://www.mapress.com/zootaxa/2012/f/z03163p068f.pdf</ext-link></mixed-citation></ref><ref id="B45"><mixed-citation xmlns:xlink="http://www.w3.org/1999/xlink" xlink:type="simple">
          <person-group><name name-style="western"><surname>Grismer</surname><given-names>LL</given-names></name><name name-style="western"><surname>Wood</surname><given-names>Jr. PL</given-names></name><name name-style="western"><surname>Aowphol</surname><given-names>A</given-names></name><name name-style="western"><surname>Cota</surname><given-names>M</given-names></name><name name-style="western"><surname>Grismer</surname><given-names>MS</given-names></name><name name-style="western"><surname>Murdoch</surname><given-names>ML</given-names></name><name name-style="western"><surname>Aguilar</surname><given-names>C</given-names></name><name name-style="western"><surname>Grismer</surname><given-names>JL</given-names></name></person-group> (<year>2017</year>) <article-title>Out of Borneo again and again: biogeography of the Stream Toad genus <italic><tp:taxon-name><tp:taxon-name-part taxon-name-part-type="genus">Ansonia</tp:taxon-name-part></tp:taxon-name></italic> Stoliczka (<tp:taxon-name><tp:taxon-name-part taxon-name-part-type="order">Anura</tp:taxon-name-part></tp:taxon-name>: <tp:taxon-name><tp:taxon-name-part taxon-name-part-type="family">Bufonidae</tp:taxon-name-part></tp:taxon-name>) and the discovery of the first limestone cave dwelling species.</article-title> <source>Biological Journal of the Linnean Society</source> <volume>120</volume>: <fpage>371</fpage>–<lpage>395</lpage>. <ext-link xlink:type="simple" ext-link-type="doi" xlink:href="10.1111/bij.12886">https://doi.org/10.1111/bij.12886</ext-link></mixed-citation></ref></ref-list></tp:taxon-treatment>
