# Supplementary material for: Filling the BINs of life: Report of an amphibian and reptile survey of the Tanintharyi (Tenasserim) Region of Myanmar, with DNA barcode data
Source: Zookeys. 2018 May 10;(757):85–152. doi: 10.3897/zookeys.757.24453 (PMC5958176; doi:10.3897/zookeys.757.24453)
Supplement: XML Treatment for Fejervarya [file zookeys.757.24453-treatment5.xml]

<!DOCTYPE tp:taxon-treatment
  PUBLIC "-//TaxonX//DTD Taxonomic Treatment Publishing DTD v0 20100105//EN" "tax-treatment-NSO.dtd">
<tp:taxon-treatment xmlns:tp="http://www.plazi.org/taxpub"><tp:treatment-meta><kwd-group><label>Taxon classification</label><kwd><named-content xmlns:xlink="http://www.w3.org/1999/xlink" content-type="kingdom">Animalia</named-content></kwd><kwd><named-content xmlns:xlink="http://www.w3.org/1999/xlink" content-type="order">Anura</named-content></kwd><kwd><named-content xmlns:xlink="http://www.w3.org/1999/xlink" content-type="family">Dicroglossidae</named-content></kwd></kwd-group><mixed-citation publication-type="journal"><person-group><name><surname>Mulcahy</surname><given-names>Daniel G.</given-names></name><name><surname>Lee</surname><given-names>Justin L.</given-names></name><name><surname>Miller</surname><given-names>Aryeh H.</given-names></name><name><surname>Chand</surname><given-names>Mia</given-names></name><name><surname>Thura</surname><given-names>Myint Kyaw</given-names></name><name><surname>Zug</surname><given-names>George R.</given-names></name></person-group><article-title>Filling the <abbrev xmlns:xlink="http://www.w3.org/1999/xlink" xlink:title="Barcode Index Numbers" xlink:type="simple">BINs</abbrev> of life: Report of an amphibian and reptile survey of the Tanintharyi (Tenasserim) Region of Myanmar, with DNA barcode data</article-title><source>Zookeys</source><day>10</day><month>5</month><year>2018</year><volume>2018</volume><issue>757</issue><fpage>85</fpage><lpage>152</lpage><pub-id pub-id-type="doi">10.3897/zookeys.757.24453</pub-id></mixed-citation></tp:treatment-meta><tp:nomenclature><tp:taxon-name>
                  <tp:taxon-name-part taxon-name-part-type="genus" reg="Fejervarya">Fejervarya</tp:taxon-name-part>
                </tp:taxon-name><tp:taxon-authority>sp. ‘hp2’ (Clade 21 of Kotaki et al. 2010)</tp:taxon-authority></tp:nomenclature><tp:treatment-sec sec-type="description" id="SECID0EVOCI"><title>Description.</title><p>Medium-sized morph, adult females (7) 41.1–55.3 mm, adult males (16) 38.5–45.0 mm SVL.</p></tp:treatment-sec><tp:treatment-sec sec-type="natural history" id="SECID0E1OCI"><title>Natural history notes.</title><p>These frogs occur in a variety of human-modified habitats from drainage ditch to rice fields. All females are gravid and bear a mix of pigmented ova and small developing follicles, although only one had a full complement of pigmented ova. Presumably the other females had bred and deposited about half of their mature ova.</p></tp:treatment-sec><tp:treatment-sec sec-type="distribution" id="SECID0E6OCI"><title>General Distribution.</title><p>Western Thailand, Bangkok to Mae Hong Son and Three Pagoda Pass, to Yangon, Bago, and Tanintharyi, Myanmar.</p></tp:treatment-sec><tp:treatment-sec sec-type="Molecular Data" id="SECID0EEPCI"><title>Molecular Data.</title><p>In addition to the specimens collected in Tanintharyi, we sequenced three other individuals from Magway (<named-content xmlns:xlink="http://www.w3.org/1999/xlink" content-type="dwc:institutional_code" xlink:type="simple">USNM</named-content> 587309), Yangon (<abbrev xmlns:xlink="http://www.w3.org/1999/xlink" content-type="institution" xlink:title="Myanmar Biodiversity Museum" id="ABBRID0EPPCI" xlink:type="simple">MBM</abbrev>-JBS 19825), and Bago (<named-content xmlns:xlink="http://www.w3.org/1999/xlink" content-type="dwc:institutional_code" xlink:type="simple">USNM</named-content> 587079). Our specimens were placed into two <abbrev xmlns:xlink="http://www.w3.org/1999/xlink" xlink:title="cytochrome oxidase subunit 1" id="ABBRID0EZPCI" xlink:type="simple">COI</abbrev> <abbrev xmlns:xlink="http://www.w3.org/1999/xlink" xlink:title="Barcode Index Numbers" xlink:type="simple">BINs</abbrev>, one containing all of the Tanintharyi specimens, and one containing the rest. The Tanintharyi specimens were placed in a pre-existing <abbrev xmlns:xlink="http://www.w3.org/1999/xlink" xlink:title="Barcode Index Number" xlink:type="simple">BIN</abbrev> (ACT3129) identified as <italic><tp:taxon-name><tp:taxon-name-part taxon-name-part-type="genus" reg="Fejervarya">F.</tp:taxon-name-part> <tp:taxon-name-part taxon-name-part-type="species" reg="triora">triora</tp:taxon-name-part></tp:taxon-name></italic>. The specimens in that <abbrev xmlns:xlink="http://www.w3.org/1999/xlink" xlink:title="Barcode Index Number" xlink:type="simple">BIN</abbrev> do not appear to be publicly available, though they appear to be from <xref ref-type="bibr" rid="B47">Grosjean et al. (2015b)</xref>. The other <abbrev xmlns:xlink="http://www.w3.org/1999/xlink" xlink:title="Barcode Index Number" xlink:type="simple">BIN</abbrev> (ADG3054) comprising our Magway, Yangon, and Bago specimens is novel. Our specimens were placed in a 16S clade with a specimen identified as <italic><tp:taxon-name><tp:taxon-name-part taxon-name-part-type="genus" reg="Fejervarya">Fejervarya</tp:taxon-name-part> <tp:taxon-name-part taxon-name-part-type="species" reg="limnocharis">limnocharis</tp:taxon-name-part></tp:taxon-name></italic> hp2, Clade 21 from Thailand (<ext-link xmlns:xlink="http://www.w3.org/1999/xlink" ext-link-type="gen" xlink:href="AB277299" xlink:type="simple">AB277299</ext-link>, <xref ref-type="bibr" rid="B60">Kotaki et al. 2010</xref>), as well as another specimen identified as <italic><tp:taxon-name><tp:taxon-name-part taxon-name-part-type="genus" reg="Fejervarya">Fejervarya</tp:taxon-name-part> <tp:taxon-name-part taxon-name-part-type="species" reg="limnocharis">limnocharis</tp:taxon-name-part></tp:taxon-name></italic> (<ext-link xmlns:xlink="http://www.w3.org/1999/xlink" ext-link-type="gen" xlink:href="AB162444" xlink:type="simple">AB162444</ext-link>, <xref ref-type="bibr" rid="B105">Sumida et al. 2007</xref>), and specimens identified as <italic><tp:taxon-name><tp:taxon-name-part taxon-name-part-type="genus" reg="Fejervarya">F.</tp:taxon-name-part> <tp:taxon-name-part taxon-name-part-type="species" reg="triora">triora</tp:taxon-name-part></tp:taxon-name></italic> (<xref ref-type="bibr" rid="B47">Grosjean et al. 2015b</xref>, <ext-link xmlns:xlink="http://www.w3.org/1999/xlink" ext-link-type="gen" xlink:href="KR827756" xlink:type="simple">KR827756</ext-link>–61), all from Thailand. One of the paratypes of <italic><tp:taxon-name><tp:taxon-name-part taxon-name-part-type="genus" reg="Fejervarya">F.</tp:taxon-name-part> <tp:taxon-name-part taxon-name-part-type="species" reg="triora">triora</tp:taxon-name-part></tp:taxon-name></italic> (FMNH 266160), an additional specimen (FMNH 266337) from the type description (<ext-link xmlns:xlink="http://www.w3.org/1999/xlink" ext-link-type="gen" xlink:href="DQ860094" xlink:type="simple">DQ860094</ext-link>–95, <xref ref-type="bibr" rid="B103">Stuart et al. 2006b</xref>), and a third individual (<ext-link xmlns:xlink="http://www.w3.org/1999/xlink" ext-link-type="gen" xlink:href="AB488883" xlink:type="simple">AB488883</ext-link>) identified as <italic><tp:taxon-name><tp:taxon-name-part taxon-name-part-type="genus" reg="Fejervarya">F.</tp:taxon-name-part> <tp:taxon-name-part taxon-name-part-type="species" reg="triora">triora</tp:taxon-name-part></tp:taxon-name></italic> are placed elsewhere in the phylogeny (Suppl. material <xref ref-type="supplementary-material" rid="S1">1</xref>: Fig. <xref ref-type="fig" rid="F5">3</xref>). Thus, it appears the specimens from <xref ref-type="bibr" rid="B47">Grosjean et al. (2015b)</xref> appear to be mis-identified, including the <abbrev xmlns:xlink="http://www.w3.org/1999/xlink" xlink:title="cytochrome oxidase subunit 1" id="ABBRID0E6SCI" xlink:type="simple">COI</abbrev> <abbrev xmlns:xlink="http://www.w3.org/1999/xlink" xlink:title="Barcode Index Number" xlink:type="simple">BIN</abbrev> <abbrev xmlns:xlink="http://www.w3.org/1999/xlink" xlink:title="Barcode of Life Database" id="ABBRID0EDTCI" xlink:type="simple">BOLD</abbrev>:ACT3129. We refer to this clade as “<italic>Fejervarya</italic> sp. hp2,” belonging to the ‘hp2,’ Clade 21 of <xref ref-type="bibr" rid="B60">Kotaki et al. (2010)</xref>.</p></tp:treatment-sec><tp:treatment-sec sec-type="comments" id="SECID0ENTCI"><title>Comments.</title><p>Our material extends the range of this clade from Mae Hong Son and Bangkok, Thailand to the Tanintharyi, Myanmar.</p></tp:treatment-sec><tp:treatment-sec sec-type="material" id="SECID0ESTCI"><title>Specimens examined.</title><p>
              <abbrev xmlns:xlink="http://www.w3.org/1999/xlink" content-type="institution" xlink:title="Myanmar Biodiversity Museum" id="ABBRID0EYTCI" xlink:type="simple">MBM</abbrev>-JBS 19825, <named-content xmlns:xlink="http://www.w3.org/1999/xlink" content-type="dwc:institutional_code" xlink:type="simple">USNM</named-content> 587079, <named-content xmlns:xlink="http://www.w3.org/1999/xlink" content-type="dwc:institutional_code" xlink:type="simple">USNM</named-content> 587309, <named-content xmlns:xlink="http://www.w3.org/1999/xlink" content-type="dwc:institutional_code" xlink:type="simple">USNM</named-content> 587313, <named-content xmlns:xlink="http://www.w3.org/1999/xlink" content-type="dwc:institutional_code" xlink:type="simple">USNM</named-content> 586880–903.</p></tp:treatment-sec><tp:treatment-sec sec-type="Red List status" id="SECID0ERUCI"><title>Red List status.</title><p>NE (Not Evaluated).</p></tp:treatment-sec><tp:treatment-sec><!--Section generated to contain objects referenced in tp:taxon-treatment.--><supplementary-material xmlns:xlink="http://www.w3.org/1999/xlink" id="S1" position="float" orientation="portrait" xlink:type="simple"><label>Supplementary material 1</label><caption><p>12S and 16S neighbor-joining trees</p></caption><p>Data type: molecular data</p><media xlink:href="zookeys-757-085-s001.pdf" mimetype="application" mime-subtype="pdf" position="float" orientation="portrait" id="oo_202227.pdf" xlink:type="simple"/><permissions><license license-type="creative-commons-attribution" xlink:href="http://creativecommons.org/licenses/by/4.0/" xlink:type="simple"><license-p>This is an open access article distributed under the terms of the Creative Commons Attribution License (CC BY 4.0), which permits unrestricted use, distribution, and reproduction in any medium, provided the original author and source are credited.</license-p></license></permissions><attrib specific-use="authors">Mulcahy DG, Lee JL, Miller AH, Chand M, Thura MK, Zug GR</attrib></supplementary-material><fig id="F5" position="float" orientation="portrait"><label>Figure 3.</label><caption><p>Selected amphibians found during this study’s expedition. <bold>A</bold> <italic><tp:taxon-name><tp:taxon-name-part taxon-name-part-type="genus" reg="Phrynoidis">Phrynoidis</tp:taxon-name-part> <tp:taxon-name-part taxon-name-part-type="species" reg="aspera">aspera</tp:taxon-name-part></tp:taxon-name></italic> (<named-content xmlns:xlink="http://www.w3.org/1999/xlink" content-type="dwc:institutional_code" xlink:type="simple">USNM</named-content> 586871) <bold>B</bold> <italic><tp:taxon-name><tp:taxon-name-part taxon-name-part-type="genus" reg="Limnonectes">Limnonectes</tp:taxon-name-part> <tp:taxon-name-part taxon-name-part-type="species" reg="doriae">doriae</tp:taxon-name-part></tp:taxon-name></italic> (<named-content xmlns:xlink="http://www.w3.org/1999/xlink" content-type="dwc:institutional_code" xlink:type="simple">USNM</named-content> 586911) <bold>C</bold> <italic><tp:taxon-name><tp:taxon-name-part taxon-name-part-type="genus" reg="Microhyla">Microhyla</tp:taxon-name-part> <tp:taxon-name-part taxon-name-part-type="species" reg="fissipes">fissipes</tp:taxon-name-part></tp:taxon-name></italic> (<named-content xmlns:xlink="http://www.w3.org/1999/xlink" content-type="dwc:institutional_code" xlink:type="simple">USNM</named-content> 586949) <bold>D</bold> <italic><tp:taxon-name><tp:taxon-name-part taxon-name-part-type="genus" reg="Odorrana">Odorrana</tp:taxon-name-part> <tp:taxon-name-part taxon-name-part-type="species" reg="hosii">hosii</tp:taxon-name-part></tp:taxon-name></italic> (<named-content xmlns:xlink="http://www.w3.org/1999/xlink" content-type="dwc:institutional_code" xlink:type="simple">USNM</named-content> 586980) <bold>E</bold> <italic><tp:taxon-name><tp:taxon-name-part taxon-name-part-type="genus" reg="Chalcorana">Chalcorana</tp:taxon-name-part> <tp:taxon-name-part taxon-name-part-type="species" reg="eschatia">eschatia</tp:taxon-name-part></tp:taxon-name></italic> (<named-content xmlns:xlink="http://www.w3.org/1999/xlink" content-type="dwc:institutional_code" xlink:type="simple">USNM</named-content> 586971) <bold>F</bold> <italic><tp:taxon-name><tp:taxon-name-part taxon-name-part-type="genus" reg="Fejervarya">Fejervarya</tp:taxon-name-part></tp:taxon-name></italic> sp. (<named-content xmlns:xlink="http://www.w3.org/1999/xlink" content-type="dwc:institutional_code" xlink:type="simple">USNM</named-content> 586881) <bold>G</bold> <italic><tp:taxon-name><tp:taxon-name-part taxon-name-part-type="genus" reg="Occidozyga">Occidozyga</tp:taxon-name-part> <tp:taxon-name-part taxon-name-part-type="species" reg="martensii">martensii</tp:taxon-name-part></tp:taxon-name></italic> (<named-content xmlns:xlink="http://www.w3.org/1999/xlink" content-type="dwc:institutional_code" xlink:type="simple">USNM</named-content> 586930) <bold>H</bold> <italic><tp:taxon-name><tp:taxon-name-part taxon-name-part-type="genus" reg="Sylvirana">Sylvirana</tp:taxon-name-part> <tp:taxon-name-part taxon-name-part-type="species" reg="malayana">malayana</tp:taxon-name-part></tp:taxon-name></italic> (<named-content xmlns:xlink="http://www.w3.org/1999/xlink" content-type="dwc:institutional_code" xlink:type="simple">USNM</named-content> 586970). Photos by Myint Kyaw Thura and Daniel G. Mulcahy.</p></caption><graphic xmlns:xlink="http://www.w3.org/1999/xlink" xlink:href="zookeys-757-085-g005.jpg" id="oo_202222.jpg" position="float" orientation="portrait" xlink:type="simple"/></fig></tp:treatment-sec><ref-list><ref id="B47"><mixed-citation xmlns:xlink="http://www.w3.org/1999/xlink" xlink:type="simple">
          <person-group><name name-style="western"><surname>Grosjean</surname><given-names>S</given-names></name><name name-style="western"><surname>Ohler</surname><given-names>A</given-names></name><name name-style="western"><surname>Chuaynkern</surname><given-names>Y</given-names></name><name name-style="western"><surname>Cruaud</surname><given-names>C</given-names></name><name name-style="western"><surname>Hassanin</surname><given-names>A</given-names></name></person-group> (<year>2015b</year>) <article-title>Improving biodiversity assessment of anuran amphibians using DNA barcoding of tadpoles. Case studies from Southeast Asia.</article-title> <source>Comptes Rendus Biologies</source> <volume>338</volume>: <fpage>351</fpage>–<lpage>361</lpage>. <ext-link xlink:type="simple" ext-link-type="doi" xlink:href="10.1016/j.crvi.2015.03.015">http://dx.doi.org/10.1016/j.crvi.2015.03.015</ext-link></mixed-citation></ref><ref id="B60"><mixed-citation xmlns:xlink="http://www.w3.org/1999/xlink" xlink:type="simple">
          <person-group><name name-style="western"><surname>Kotaki</surname><given-names>M</given-names></name><name name-style="western"><surname>Kurabayashi</surname><given-names>A</given-names></name><name name-style="western"><surname>Matsui</surname><given-names>M</given-names></name><name name-style="western"><surname>Kuramoto</surname><given-names>M</given-names></name><name name-style="western"><surname>Djong</surname><given-names>TH</given-names></name><name name-style="western"><surname>Sumida</surname><given-names>M</given-names></name></person-group> (<year>2010</year>) <article-title>Molecular phylogeny of the diversified frogs of genus <italic><tp:taxon-name><tp:taxon-name-part taxon-name-part-type="genus">Fejervarya</tp:taxon-name-part></tp:taxon-name></italic> (<tp:taxon-name><tp:taxon-name-part taxon-name-part-type="order">Anura</tp:taxon-name-part></tp:taxon-name>: <tp:taxon-name><tp:taxon-name-part taxon-name-part-type="family">Dicroglossidae</tp:taxon-name-part></tp:taxon-name>).</article-title> <source>Zoological Science</source> <volume>27</volume>: <fpage>386</fpage>–<lpage>395</lpage>. <ext-link xlink:type="simple" ext-link-type="doi" xlink:href="10.2108/zsj.27.386.s1">http://dx.doi.org/10.2108/zsj.27.386.s1</ext-link></mixed-citation></ref><ref id="B105"><mixed-citation xmlns:xlink="http://www.w3.org/1999/xlink" xlink:type="simple">
          <person-group><name name-style="western"><surname>Sumida</surname><given-names>M</given-names></name><name name-style="western"><surname>Kotaki</surname><given-names>M</given-names></name><name name-style="western"><surname>Islam</surname><given-names>MM</given-names></name><name name-style="western"><surname>Djong</surname><given-names>TH</given-names></name><name name-style="western"><surname>Igawa</surname><given-names>T</given-names></name><name name-style="western"><surname>Kondo</surname><given-names>Y</given-names></name><name name-style="western"><surname>Matsui</surname><given-names>M</given-names></name><name name-style="western"><surname>De Silva</surname><given-names>A</given-names></name><name name-style="western"><surname>Khonsue</surname><given-names>W</given-names></name><name name-style="western"><surname>Nishioka</surname><given-names>M</given-names></name></person-group> (<year>2007</year>) <article-title>Evolutionary relationships and reproductive isolating mechanisms in the Rice Frog (<italic><tp:taxon-name><tp:taxon-name-part taxon-name-part-type="genus">Fejervarya</tp:taxon-name-part> <tp:taxon-name-part taxon-name-part-type="species">limnocharis</tp:taxon-name-part></tp:taxon-name></italic>) species complex from Sri Lanka, Thailand, Taiwan and Japan, inferred from mtDNA gene sequences, allozymes, and crossing experiments.</article-title> <source>Zoological Science</source> <volume>24</volume>: <fpage>547</fpage>–<lpage>562</lpage>. <ext-link xlink:type="simple" ext-link-type="doi" xlink:href="10.2108/zsj.24.547">https://doi.org/10.2108/zsj.24.547</ext-link></mixed-citation></ref><ref id="B103"><mixed-citation xmlns:xlink="http://www.w3.org/1999/xlink" xlink:type="simple">
          <person-group><name name-style="western"><surname>Stuart</surname><given-names>BL</given-names></name><name name-style="western"><surname>Chuaynkern</surname><given-names>T</given-names></name><name name-style="western"><surname>Chan-ard</surname><given-names>T</given-names></name><name name-style="western"><surname>Inger</surname><given-names>RF</given-names></name></person-group> (<year>2006b</year>) Three species of frogs and a new tadpole from eastern Thailand. Fieldiana Zoology 1543: 1–10. <ext-link xlink:type="simple" ext-link-type="doi" xlink:href="10.3158/0015-0754(2006)187[1:TNSOFA]2.0.CO;2">http://dx.doi.org/10.3158/0015-0754(2006)187[1:TNSOFA]2.0.CO;2</ext-link></mixed-citation></ref></ref-list></tp:taxon-treatment>
