# Supplementary material for: Filling the BINs of life: Report of an amphibian and reptile survey of the Tanintharyi (Tenasserim) Region of Myanmar, with DNA barcode data
Source: Zookeys. 2018 May 10;(757):85–152. doi: 10.3897/zookeys.757.24453 (PMC5958176; doi:10.3897/zookeys.757.24453)
Supplement: XML Treatment for Fejervarya [file zookeys.757.24453-treatment6.xml]

<!DOCTYPE tp:taxon-treatment
  PUBLIC "-//TaxonX//DTD Taxonomic Treatment Publishing DTD v0 20100105//EN" "tax-treatment-NSO.dtd">
<tp:taxon-treatment xmlns:tp="http://www.plazi.org/taxpub"><tp:treatment-meta><kwd-group><label>Taxon classification</label><kwd><named-content xmlns:xlink="http://www.w3.org/1999/xlink" content-type="kingdom">Animalia</named-content></kwd><kwd><named-content xmlns:xlink="http://www.w3.org/1999/xlink" content-type="order">Anura</named-content></kwd><kwd><named-content xmlns:xlink="http://www.w3.org/1999/xlink" content-type="family">Dicroglossidae</named-content></kwd></kwd-group><mixed-citation publication-type="journal"><person-group><name><surname>Mulcahy</surname><given-names>Daniel G.</given-names></name><name><surname>Lee</surname><given-names>Justin L.</given-names></name><name><surname>Miller</surname><given-names>Aryeh H.</given-names></name><name><surname>Chand</surname><given-names>Mia</given-names></name><name><surname>Thura</surname><given-names>Myint Kyaw</given-names></name><name><surname>Zug</surname><given-names>George R.</given-names></name></person-group><article-title>Filling the <abbrev xmlns:xlink="http://www.w3.org/1999/xlink" xlink:title="Barcode Index Numbers" xlink:type="simple">BINs</abbrev> of life: Report of an amphibian and reptile survey of the Tanintharyi (Tenasserim) Region of Myanmar, with DNA barcode data</article-title><source>Zookeys</source><day>10</day><month>5</month><year>2018</year><volume>2018</volume><issue>757</issue><fpage>85</fpage><lpage>152</lpage><pub-id pub-id-type="doi">10.3897/zookeys.757.24453</pub-id></mixed-citation></tp:treatment-meta><tp:nomenclature><tp:taxon-name>
                  <tp:taxon-name-part taxon-name-part-type="genus" reg="Fejervarya">Fejervarya</tp:taxon-name-part>
                </tp:taxon-name><tp:taxon-authority>sp. ‘hp3’ (Clade 11 of Kotaki et al. 2010)</tp:taxon-authority></tp:nomenclature><tp:treatment-sec sec-type="description" id="SECID0EYVCI"><title>Description.</title><p>Adult females (<italic>n</italic> = 3) 32.3–38.5 mm, adult males (<italic>n</italic> = 4) 31.0–33.5 mm SVL.</p></tp:treatment-sec><tp:treatment-sec sec-type="natural history" id="SECID0ECWCI"><title>Natural history notes.</title><p>These frogs occurred in a variety of human-modified habitats from drainage ditch to rice fields.</p></tp:treatment-sec><tp:treatment-sec sec-type="distribution" id="SECID0EHWCI"><title>General Distribution.</title><p>Pilok, western Thailand, to Bago and Tanintharyi, Myanmar.</p></tp:treatment-sec><tp:treatment-sec sec-type="Molecular Data" id="SECID0EMWCI"><title>Molecular Data.</title><p>We included two individuals from Bago (<named-content xmlns:xlink="http://www.w3.org/1999/xlink" content-type="dwc:institutional_code" xlink:type="simple">USNM</named-content> 587073, <named-content xmlns:xlink="http://www.w3.org/1999/xlink" content-type="dwc:institutional_code" xlink:type="simple">USNM</named-content> 587076) that were related to our specimens. Our specimens were placed into two <abbrev xmlns:xlink="http://www.w3.org/1999/xlink" xlink:title="cytochrome oxidase subunit 1" id="ABBRID0E3WCI" xlink:type="simple">COI</abbrev> <abbrev xmlns:xlink="http://www.w3.org/1999/xlink" xlink:title="Barcode Index Numbers" xlink:type="simple">BINs</abbrev>, one for the Bago specimens (ADG3052) and one for the Tanintharyi specimens (ADG2768). We did not obtain <abbrev xmlns:xlink="http://www.w3.org/1999/xlink" xlink:title="cytochrome oxidase subunit 1" id="ABBRID0EAXCI" xlink:type="simple">COI</abbrev> sequence from one of our Tanintharyi specimens (<named-content xmlns:xlink="http://www.w3.org/1999/xlink" content-type="dwc:institutional_code" xlink:type="simple">USNM</named-content> 586874), yet it was placed sister to the Bago specimens in our combined tree. All of our specimens were placed in a 16S clade with a specimen (<ext-link xmlns:xlink="http://www.w3.org/1999/xlink" ext-link-type="gen" xlink:href="AB277300" xlink:type="simple">AB277300</ext-link>) from GenBank identified as <italic><tp:taxon-name><tp:taxon-name-part taxon-name-part-type="genus" reg="Fejervarya">Fejervarya</tp:taxon-name-part></tp:taxon-name></italic> sp. ‘hp3’ Clade 11 of <xref ref-type="bibr" rid="B60">Kotaki et al. (2010)</xref>. Thus, we refer to our specimens and this clade as <italic><tp:taxon-name><tp:taxon-name-part taxon-name-part-type="genus" reg="Fejervarya">Fejervarya</tp:taxon-name-part></tp:taxon-name></italic> sp. belonging to the ‘hp3,’ Clade 11 of <xref ref-type="bibr" rid="B60">Kotaki et al. (2010)</xref>. This entire clade was placed sister to a specimen (<ext-link xmlns:xlink="http://www.w3.org/1999/xlink" ext-link-type="gen" xlink:href="AB488889" xlink:type="simple">AB488889</ext-link>) from the Andaman Islands, India identified as <italic><tp:taxon-name><tp:taxon-name-part taxon-name-part-type="genus" reg="Fejervarya">Fejervarya</tp:taxon-name-part></tp:taxon-name></italic> sp. ‘hp6.’ Clade 12 (<xref ref-type="bibr" rid="B60">Kotaki et al. 2010</xref>).</p></tp:treatment-sec><tp:treatment-sec sec-type="comments" id="SECID0EKYCI"><title>Comments.</title><p>Our material extends the range of this clade from Bangkok, Thailand to Bago and the Tanintharyi, Myanmar. The Grassfrogs, <italic><tp:taxon-name><tp:taxon-name-part taxon-name-part-type="genus" reg="Fejervarya">Fejervarya</tp:taxon-name-part> <tp:taxon-name-part taxon-name-part-type="species" reg="limnocharis">limnocharis</tp:taxon-name-part></tp:taxon-name></italic> complex, has gone from a single species of widespread tropical Asian frog in the early 1950s to twenty plus species in 2008 (<xref ref-type="bibr" rid="B125">Zug 2011</xref>) to double that number now. The number will likely continue to increase over the next decade. In Myanmar, two species commonly occur together as represented by our Tanintharyi vouchers. The sympatric species display non-overlapping size ranges between males and females of the two species, although the males of the larger species may overlap in size with that of the females of smaller species.</p></tp:treatment-sec><tp:treatment-sec sec-type="material" id="SECID0E6YCI"><title>Specimens examined.</title><p>
              <named-content xmlns:xlink="http://www.w3.org/1999/xlink" content-type="dwc:institutional_code" xlink:type="simple">USNM</named-content> 587073, <named-content xmlns:xlink="http://www.w3.org/1999/xlink" content-type="dwc:institutional_code" xlink:type="simple">USNM</named-content> 587076, <named-content xmlns:xlink="http://www.w3.org/1999/xlink" content-type="dwc:institutional_code" xlink:type="simple">USNM</named-content> 586873–879,</p></tp:treatment-sec><tp:treatment-sec sec-type="Red List status" id="SECID0EUZCI"><title>Red List status.</title><p>NE.</p></tp:treatment-sec><tp:treatment-sec sec-type="Additional Fejervarya" id="SECID0EZZCI"><title>Additional <italic><tp:taxon-name><tp:taxon-name-part taxon-name-part-type="genus" reg="Fejervarya">Fejervarya</tp:taxon-name-part></tp:taxon-name></italic>.</title><p>We sequenced three specimens from Sagaing (<named-content xmlns:xlink="http://www.w3.org/1999/xlink" content-type="dwc:institutional_code" xlink:type="simple">USNM</named-content> 520442, <named-content xmlns:xlink="http://www.w3.org/1999/xlink" content-type="dwc:institutional_code" xlink:type="simple">USNM</named-content> 524007, <named-content xmlns:xlink="http://www.w3.org/1999/xlink" content-type="dwc:institutional_code" xlink:type="simple">USNM</named-content> 537462) and one from Magway (<named-content xmlns:xlink="http://www.w3.org/1999/xlink" content-type="dwc:institutional_code" xlink:type="simple">USNM</named-content> 587313) that were placed in one <abbrev xmlns:xlink="http://www.w3.org/1999/xlink" xlink:title="cytochrome oxidase subunit 1" id="ABBRID0E21CI" xlink:type="simple">COI</abbrev> <abbrev xmlns:xlink="http://www.w3.org/1999/xlink" xlink:title="Barcode Index Number" xlink:type="simple">BIN</abbrev>, and were placed in a 16S clade with material in GenBank identified as <italic><tp:taxon-name><tp:taxon-name-part taxon-name-part-type="genus" reg="Fejervarya">Fejervarya</tp:taxon-name-part></tp:taxon-name></italic> sp. BFL 2007, large types 1–2 from Bangladesh (<xref ref-type="bibr" rid="B57">Islam et al. 2008</xref>, <xref ref-type="bibr" rid="B48">Hasan et al. 2012a</xref>). These were placed sister to three <italic><tp:taxon-name><tp:taxon-name-part taxon-name-part-type="genus" reg="Fejervarya">F.</tp:taxon-name-part> <tp:taxon-name-part taxon-name-part-type="species" reg="orissaensis">orissaensis</tp:taxon-name-part></tp:taxon-name></italic>, from Odisha, India and are over 8% sequence divergence from the <italic><tp:taxon-name><tp:taxon-name-part taxon-name-part-type="genus" reg="Fejervarya">Fejervarya</tp:taxon-name-part></tp:taxon-name></italic> sp. hp2 clade for <abbrev xmlns:xlink="http://www.w3.org/1999/xlink" xlink:title="cytochrome oxidase subunit 1" id="ABBRID0EA3CI" xlink:type="simple">COI</abbrev>. To be consistent, we refer to these specimens as <italic><tp:taxon-name><tp:taxon-name-part taxon-name-part-type="genus" reg="Fejervarya">Fejervarya</tp:taxon-name-part></tp:taxon-name></italic> sp. BFL 2007, which extends this Bangladesh clade into Myanmar. We sequenced three additional specimens from Sagaing (<named-content xmlns:xlink="http://www.w3.org/1999/xlink" content-type="dwc:institutional_code" xlink:type="simple">USNM</named-content> 520406, <named-content xmlns:xlink="http://www.w3.org/1999/xlink" content-type="dwc:institutional_code" xlink:type="simple">USNM</named-content> 520417, <named-content xmlns:xlink="http://www.w3.org/1999/xlink" content-type="dwc:institutional_code" xlink:type="simple">USNM</named-content> 520437) and one from Mandalay (<named-content xmlns:xlink="http://www.w3.org/1999/xlink" content-type="dwc:institutional_code" xlink:type="simple">USNM</named-content> 587315) that were placed in two <abbrev xmlns:xlink="http://www.w3.org/1999/xlink" xlink:title="cytochrome oxidase subunit 1" id="ABBRID0E63CI" xlink:type="simple">COI</abbrev> <abbrev xmlns:xlink="http://www.w3.org/1999/xlink" xlink:title="Barcode Index Numbers" xlink:type="simple">BINs</abbrev>, respectively. These specimens were placed in a 16S clade with a sequence in GenBank (<ext-link xmlns:xlink="http://www.w3.org/1999/xlink" ext-link-type="gen" xlink:href="AF206466" xlink:type="simple">AF206466</ext-link>) of a specimen (<named-content xmlns:xlink="http://www.w3.org/1999/xlink" content-type="dwc:institutional_code" xlink:type="simple">USNM</named-content> 520407) collected from the same locality in Sagaing. This clade was placed sister to a clade consisting of two new species (<italic><tp:taxon-name><tp:taxon-name-part taxon-name-part-type="genus" reg="Fejervarya">F.</tp:taxon-name-part> <tp:taxon-name-part taxon-name-part-type="species" reg="dhaka">dhaka</tp:taxon-name-part></tp:taxon-name></italic> and <italic><tp:taxon-name><tp:taxon-name-part taxon-name-part-type="genus" reg="Fejervarya">F.</tp:taxon-name-part> <tp:taxon-name-part taxon-name-part-type="species" reg="asmati">asmati</tp:taxon-name-part></tp:taxon-name></italic>) recently described from Bangladesh (<xref ref-type="bibr" rid="B55">Howlader et al. 2016</xref>). We refer to our specimens as <italic><tp:taxon-name><tp:taxon-name-part taxon-name-part-type="genus" reg="Fejervarya">Fejervarya</tp:taxon-name-part></tp:taxon-name></italic> sp. A.</p></tp:treatment-sec><ref-list><ref id="B60"><mixed-citation xmlns:xlink="http://www.w3.org/1999/xlink" xlink:type="simple">
          <person-group><name name-style="western"><surname>Kotaki</surname><given-names>M</given-names></name><name name-style="western"><surname>Kurabayashi</surname><given-names>A</given-names></name><name name-style="western"><surname>Matsui</surname><given-names>M</given-names></name><name name-style="western"><surname>Kuramoto</surname><given-names>M</given-names></name><name name-style="western"><surname>Djong</surname><given-names>TH</given-names></name><name name-style="western"><surname>Sumida</surname><given-names>M</given-names></name></person-group> (<year>2010</year>) <article-title>Molecular phylogeny of the diversified frogs of genus <italic><tp:taxon-name><tp:taxon-name-part taxon-name-part-type="genus">Fejervarya</tp:taxon-name-part></tp:taxon-name></italic> (<tp:taxon-name><tp:taxon-name-part taxon-name-part-type="order">Anura</tp:taxon-name-part></tp:taxon-name>: <tp:taxon-name><tp:taxon-name-part taxon-name-part-type="family">Dicroglossidae</tp:taxon-name-part></tp:taxon-name>).</article-title> <source>Zoological Science</source> <volume>27</volume>: <fpage>386</fpage>–<lpage>395</lpage>. <ext-link xlink:type="simple" ext-link-type="doi" xlink:href="10.2108/zsj.27.386.s1">http://dx.doi.org/10.2108/zsj.27.386.s1</ext-link></mixed-citation></ref><ref id="B125"><mixed-citation xmlns:xlink="http://www.w3.org/1999/xlink" xlink:type="simple">
          <person-group><name name-style="western"><surname>Zug</surname><given-names>GR</given-names></name></person-group> (<year>2011</year>) <article-title>Tropical Asian Dry-Forest Amphibians &amp; Reptiles: A Regional Comparison of Ecological Communities.</article-title> In: <person-group><name name-style="western"><surname>McShea</surname><given-names>WJ</given-names></name><name name-style="western"><surname>Davies</surname><given-names>SJ</given-names></name><name name-style="western"><surname>Bhumpakphan</surname><given-names>N</given-names></name></person-group> (<role>Eds</role>) <issue-title>The Ecology and Conservation of Seasonally Dry Forest in Asia.</issue-title> <source>Smithsonian Institution Scholarly Press, Washington DC</source>, <fpage>275</fpage>–<lpage>303</lpage>.</mixed-citation></ref><ref id="B57"><mixed-citation xmlns:xlink="http://www.w3.org/1999/xlink" xlink:type="simple">
          <person-group><name name-style="western"><surname>Islam</surname><given-names>MM</given-names></name><name name-style="western"><surname>Kurose</surname><given-names>N</given-names></name><name name-style="western"><surname>Khan</surname><given-names>MMR</given-names></name><name name-style="western"><surname>Nishizawa</surname><given-names>T</given-names></name><name name-style="western"><surname>Kuramoto</surname><given-names>M</given-names></name><name name-style="western"><surname>Alam</surname><given-names>MS</given-names></name><name name-style="western"><surname>Hasan</surname><given-names>M</given-names></name><name name-style="western"><surname>Kurniawan</surname><given-names>N</given-names></name><name name-style="western"><surname>Nishioka</surname><given-names>M</given-names></name><name name-style="western"><surname>Sumida</surname><given-names>M</given-names></name></person-group> (<year>2008</year>) <article-title>Genetic divergence and reproductive isolation in the genus <italic><tp:taxon-name><tp:taxon-name-part taxon-name-part-type="genus">Fejervarya</tp:taxon-name-part></tp:taxon-name></italic> (<tp:taxon-name><tp:taxon-name-part taxon-name-part-type="class">Amphibia</tp:taxon-name-part></tp:taxon-name>: <tp:taxon-name><tp:taxon-name-part taxon-name-part-type="order">Anura</tp:taxon-name-part></tp:taxon-name>) from Bangladesh inferred from morphological observation, crossing experiments, and molecular analyses.</article-title> <source>Zoological Science</source> <volume>25</volume>: <fpage>1084</fpage>–<lpage>1105</lpage>. <ext-link xlink:type="simple" ext-link-type="doi" xlink:href="10.2108/zsj.25.1084">http://dx.doi.org/10.2108/zsj.25.1084</ext-link></mixed-citation></ref><ref id="B48"><mixed-citation xmlns:xlink="http://www.w3.org/1999/xlink" xlink:type="simple">
          <person-group><name name-style="western"><surname>Hasan</surname><given-names>M</given-names></name><name name-style="western"><surname>Islam</surname><given-names>MM</given-names></name><name name-style="western"><surname>Khan</surname><given-names>MMR</given-names></name><name name-style="western"><surname>Alam</surname><given-names>MS</given-names></name><name name-style="western"><surname>Kurabayashi</surname><given-names>A</given-names></name><name name-style="western"><surname>Igawa</surname><given-names>T</given-names></name><name name-style="western"><surname>Kuaramoto</surname><given-names>M</given-names></name><name name-style="western"><surname>Sumida</surname><given-names>M</given-names></name></person-group> (<year>2012a</year>) <article-title>Cryptic anuran biodiversity in Bangladesh revealed by mitochondrial 16S rRNA gene sequences.</article-title> <source>Zoological Science</source> <volume>29</volume>: <fpage>162</fpage>–<lpage>172</lpage>. <ext-link xlink:type="simple" ext-link-type="doi" xlink:href="10.2108/zsj.29.162">http://dx.doi.org/10.2108/zsj.29.162</ext-link></mixed-citation></ref><ref id="B55"><mixed-citation xmlns:xlink="http://www.w3.org/1999/xlink" xlink:type="simple">
          <person-group><name name-style="western"><surname>Howlader</surname><given-names>MSA</given-names></name><name name-style="western"><surname>Nair</surname><given-names>A</given-names></name><name name-style="western"><surname>Merilä</surname><given-names>J</given-names></name></person-group> (<year>2016</year>) A New Species of Frog (<tp:taxon-name><tp:taxon-name-part taxon-name-part-type="order">Anura</tp:taxon-name-part></tp:taxon-name>: <tp:taxon-name><tp:taxon-name-part taxon-name-part-type="family">Dicroglossidae</tp:taxon-name-part></tp:taxon-name>) Discovered from the Mega City of Dhaka. PLOS ONE 11: e0149597. <ext-link xlink:type="simple" ext-link-type="doi" xlink:href="10.1371/journal.pone.0149597">https://doi.org/10.1371/journal.pone.0149597</ext-link></mixed-citation></ref></ref-list></tp:taxon-treatment>
