# Supplementary material for: Filling the BINs of life: Report of an amphibian and reptile survey of the Tanintharyi (Tenasserim) Region of Myanmar, with DNA barcode data
Source: Zookeys. 2018 May 10;(757):85–152. doi: 10.3897/zookeys.757.24453 (PMC5958176; doi:10.3897/zookeys.757.24453)
Supplement: XML Treatment for Limnonectes blythii [file zookeys.757.24453-treatment7.xml]

<!DOCTYPE tp:taxon-treatment
  PUBLIC "-//TaxonX//DTD Taxonomic Treatment Publishing DTD v0 20100105//EN" "tax-treatment-NSO.dtd">
<tp:taxon-treatment xmlns:tp="http://www.plazi.org/taxpub"><tp:treatment-meta><kwd-group><label>Taxon classification</label><kwd><named-content xmlns:xlink="http://www.w3.org/1999/xlink" content-type="kingdom">Animalia</named-content></kwd><kwd><named-content xmlns:xlink="http://www.w3.org/1999/xlink" content-type="order">Anura</named-content></kwd><kwd><named-content xmlns:xlink="http://www.w3.org/1999/xlink" content-type="family">Dicroglossidae</named-content></kwd></kwd-group><mixed-citation publication-type="journal"><person-group><name><surname>Mulcahy</surname><given-names>Daniel G.</given-names></name><name><surname>Lee</surname><given-names>Justin L.</given-names></name><name><surname>Miller</surname><given-names>Aryeh H.</given-names></name><name><surname>Chand</surname><given-names>Mia</given-names></name><name><surname>Thura</surname><given-names>Myint Kyaw</given-names></name><name><surname>Zug</surname><given-names>George R.</given-names></name></person-group><article-title>Filling the <abbrev xmlns:xlink="http://www.w3.org/1999/xlink" xlink:title="Barcode Index Numbers" xlink:type="simple">BINs</abbrev> of life: Report of an amphibian and reptile survey of the Tanintharyi (Tenasserim) Region of Myanmar, with DNA barcode data</article-title><source>Zookeys</source><day>10</day><month>5</month><year>2018</year><volume>2018</volume><issue>757</issue><fpage>85</fpage><lpage>152</lpage><pub-id pub-id-type="doi">10.3897/zookeys.757.24453</pub-id></mixed-citation></tp:treatment-meta><tp:nomenclature><tp:taxon-name>
                  <tp:taxon-name-part taxon-name-part-type="genus" reg="Limnonectes">Limnonectes</tp:taxon-name-part>
                  <tp:taxon-name-part taxon-name-part-type="species" reg="blythii">blythii</tp:taxon-name-part>
                </tp:taxon-name><tp:taxon-authority>(Boulenger, 1920)</tp:taxon-authority></tp:nomenclature><tp:treatment-sec sec-type="description" id="SECID0EK6CI"><title>Description.</title><p>Adult females (2) 114.8, 127.6 mm SVL, immature female 89.1 mm, presumed adult males 88.1 mm SVL. The vouchers, also including three juveniles, range from 30.2 to 56.3 mm SVL. All individuals have dark or black soles of hindfeet.</p></tp:treatment-sec><tp:treatment-sec sec-type="natural history" id="SECID0EP6CI"><title>Natural history notes.</title><p>These frogs occurred in or at the edge of the forest streams.</p></tp:treatment-sec><tp:treatment-sec sec-type="distribution" id="SECID0EU6CI"><title>General Distribution.</title><p>Southern Myanmar and western Thailand southward to Sumatra and Borneo.</p></tp:treatment-sec><tp:treatment-sec sec-type="Molecular Data" id="SECID0EZ6CI"><title>Molecular Data.</title><p>Our specimens were placed in a 16S clade with material from GenBank identified as <italic><tp:taxon-name><tp:taxon-name-part taxon-name-part-type="genus" reg="Limnonectes">L.</tp:taxon-name-part> <tp:taxon-name-part taxon-name-part-type="species" reg="blythii">blythii</tp:taxon-name-part></tp:taxon-name></italic> from neighboring Thailand (<ext-link xmlns:xlink="http://www.w3.org/1999/xlink" ext-link-type="gen" xlink:href="GU934328" xlink:type="simple">GU934328</ext-link>) and elsewhere (<ext-link xmlns:xlink="http://www.w3.org/1999/xlink" ext-link-type="gen" xlink:href="RBU55270" xlink:type="simple">RBU55270</ext-link>, <ext-link xmlns:xlink="http://www.w3.org/1999/xlink" ext-link-type="gen" xlink:href="RBU66127" xlink:type="simple">RBU66127</ext-link>, <ext-link xmlns:xlink="http://www.w3.org/1999/xlink" ext-link-type="gen" xlink:href="RBU66131" xlink:type="simple">RBU66131</ext-link>, <ext-link xmlns:xlink="http://www.w3.org/1999/xlink" ext-link-type="gen" xlink:href="RBU66133" xlink:type="simple">RBU66133</ext-link>, and <ext-link xmlns:xlink="http://www.w3.org/1999/xlink" ext-link-type="gen" xlink:href="RBU66135" xlink:type="simple">RBU66135</ext-link>; no locality data provided). There are several other sequences from GenBank identified as “<italic>L. blythii</italic>” elsewhere in the tree (e.g. <ext-link xmlns:xlink="http://www.w3.org/1999/xlink" ext-link-type="gen" xlink:href="RBU55269" xlink:type="simple">RBU55269</ext-link>, <ext-link xmlns:xlink="http://www.w3.org/1999/xlink" ext-link-type="gen" xlink:href="RBU66115" xlink:type="simple">RBU66115</ext-link>). The type locality for <italic><tp:taxon-name><tp:taxon-name-part taxon-name-part-type="genus" reg="Limnonectes">L.</tp:taxon-name-part> <tp:taxon-name-part taxon-name-part-type="species" reg="blythii">blythii</tp:taxon-name-part></tp:taxon-name></italic> is “Tenasserim valley”, Myanmar. Therefore, we consider our specimens to represent <italic><tp:taxon-name><tp:taxon-name-part taxon-name-part-type="genus" reg="Limnonectes">L.</tp:taxon-name-part> <tp:taxon-name-part taxon-name-part-type="species" reg="blythii">blythii</tp:taxon-name-part></tp:taxon-name></italic> based on material closest to the type locality (and fitting the description), and the other specimens in GenBank are misidentified.</p></tp:treatment-sec><tp:treatment-sec sec-type="comments" id="SECID0ECBDI"><title>Comments.</title><p>These semi-aquatic frogs are the largest anurans in this area in both mass and length.</p></tp:treatment-sec><tp:treatment-sec sec-type="material" id="SECID0EHBDI"><title>Specimens examined.</title><p>
              <named-content xmlns:xlink="http://www.w3.org/1999/xlink" content-type="dwc:institutional_code" xlink:type="simple">USNM</named-content> 586904–910</p></tp:treatment-sec><tp:treatment-sec sec-type="Red List status" id="SECID0ESBDI"><title>Red List status.</title><p>NT (Near Threatened).</p></tp:treatment-sec></tp:taxon-treatment>
