# Supplementary material for: Filling the BINs of life: Report of an amphibian and reptile survey of the Tanintharyi (Tenasserim) Region of Myanmar, with DNA barcode data
Source: Zookeys. 2018 May 10;(757):85–152. doi: 10.3897/zookeys.757.24453 (PMC5958176; doi:10.3897/zookeys.757.24453)
Supplement: XML Treatment for Limnonectes doriae [file zookeys.757.24453-treatment8.xml]

<!DOCTYPE tp:taxon-treatment
  PUBLIC "-//TaxonX//DTD Taxonomic Treatment Publishing DTD v0 20100105//EN" "tax-treatment-NSO.dtd">
<tp:taxon-treatment xmlns:tp="http://www.plazi.org/taxpub"><tp:treatment-meta><kwd-group><label>Taxon classification</label><kwd><named-content xmlns:xlink="http://www.w3.org/1999/xlink" content-type="kingdom">Animalia</named-content></kwd><kwd><named-content xmlns:xlink="http://www.w3.org/1999/xlink" content-type="order">Anura</named-content></kwd><kwd><named-content xmlns:xlink="http://www.w3.org/1999/xlink" content-type="family">Dicroglossidae</named-content></kwd></kwd-group><mixed-citation publication-type="journal"><person-group><name><surname>Mulcahy</surname><given-names>Daniel G.</given-names></name><name><surname>Lee</surname><given-names>Justin L.</given-names></name><name><surname>Miller</surname><given-names>Aryeh H.</given-names></name><name><surname>Chand</surname><given-names>Mia</given-names></name><name><surname>Thura</surname><given-names>Myint Kyaw</given-names></name><name><surname>Zug</surname><given-names>George R.</given-names></name></person-group><article-title>Filling the <abbrev xmlns:xlink="http://www.w3.org/1999/xlink" xlink:title="Barcode Index Numbers" xlink:type="simple">BINs</abbrev> of life: Report of an amphibian and reptile survey of the Tanintharyi (Tenasserim) Region of Myanmar, with DNA barcode data</article-title><source>Zookeys</source><day>10</day><month>5</month><year>2018</year><volume>2018</volume><issue>757</issue><fpage>85</fpage><lpage>152</lpage><pub-id pub-id-type="doi">10.3897/zookeys.757.24453</pub-id></mixed-citation></tp:treatment-meta><tp:nomenclature><tp:taxon-name>
                  <tp:taxon-name-part taxon-name-part-type="genus" reg="Limnonectes">Limnonectes</tp:taxon-name-part>
                  <tp:taxon-name-part taxon-name-part-type="species" reg="doriae">doriae</tp:taxon-name-part>
                </tp:taxon-name><tp:taxon-authority>(Boulenger, 1887)</tp:taxon-authority></tp:nomenclature><tp:treatment-sec sec-type="description" id="SECID0EYCDI"><title>Description.</title><p>Juveniles (<italic>n</italic> = 4) 27.6–33.1 mm, subadult female 48.6 mm, adult males (4) 48.7–53.5 mm SVL.</p></tp:treatment-sec><tp:treatment-sec sec-type="natural history" id="SECID0EADDI"><title>Natural history notes.</title><p>The collection contains two distinct size classes. The gonads of the adults were sexually quiescent; this information and the “half-grown” juveniles indicate an end of the monsoon- early dry season breeding cycle.</p></tp:treatment-sec><tp:treatment-sec sec-type="distribution" id="SECID0EFDDI"><title>General Distribution.</title><p>Myanmar and western and peninsular Thailand.</p></tp:treatment-sec><tp:treatment-sec sec-type="Molecular Data" id="SECID0EKDDI"><title>Molecular Data.</title><p>We included other individuals from Yangon (<named-content xmlns:xlink="http://www.w3.org/1999/xlink" content-type="dwc:institutional_code" xlink:type="simple">USNM</named-content> 587326–27, and <named-content xmlns:xlink="http://www.w3.org/1999/xlink" content-type="dwc:institutional_code" xlink:type="simple">CAS</named-content> 248173), Bago (<named-content xmlns:xlink="http://www.w3.org/1999/xlink" content-type="dwc:institutional_code" xlink:type="simple">USNM</named-content> 587093 and 587097), and Mon (<named-content xmlns:xlink="http://www.w3.org/1999/xlink" content-type="dwc:institutional_code" xlink:type="simple">USNM</named-content> 587303 and 587306) states. These were placed into three <abbrev xmlns:xlink="http://www.w3.org/1999/xlink" xlink:title="cytochrome oxidase subunit 1" id="ABBRID0EEEDI" xlink:type="simple">COI</abbrev> <abbrev xmlns:xlink="http://www.w3.org/1999/xlink" xlink:title="Barcode Index Numbers" xlink:type="simple">BINs</abbrev>, one for the Yangon and Bago specimens (ADG3667), one for the Mon State specimens (ADG3666), and one for the Tanintharyi specimens (AAB2123). All of these specimens formed a 16S clade with a specimen from GenBank (<ext-link xmlns:xlink="http://www.w3.org/1999/xlink" ext-link-type="gen" xlink:href="GU934330" xlink:type="simple">GU934330</ext-link>) identified as <italic><tp:taxon-name><tp:taxon-name-part taxon-name-part-type="genus" reg="Limnonectes">L.</tp:taxon-name-part> <tp:taxon-name-part taxon-name-part-type="species" reg="doriae">doriae</tp:taxon-name-part></tp:taxon-name></italic> from Myanmar, Pegu (<named-content xmlns:xlink="http://www.w3.org/1999/xlink" content-type="dwc:institutional_code" xlink:type="simple">CAS</named-content> 208425) and another specimen identified as “<italic>L. nitidus</italic>” from peninsular Thailand (<xref ref-type="bibr" rid="B47">Grosjean et al. 2015b</xref>; <ext-link xmlns:xlink="http://www.w3.org/1999/xlink" ext-link-type="gen" xlink:href="KR827897" xlink:type="simple">KR827897</ext-link>), a species known only from the Cameron Highlands and Fraser’s Hills, of Peninsular Malaysia. The type locality for <italic><tp:taxon-name><tp:taxon-name-part taxon-name-part-type="genus" reg="Limnonectes">L.</tp:taxon-name-part> <tp:taxon-name-part taxon-name-part-type="species" reg="doriae">doriae</tp:taxon-name-part></tp:taxon-name></italic> is northern Tenasserim, near Mawlamyine, between the Tanintharyi and northern individuals. We note that <xref ref-type="bibr" rid="B47">Grosjean et al. (2015b)</xref> did not report having any <italic><tp:taxon-name><tp:taxon-name-part taxon-name-part-type="genus" reg="Limnonectes">L.</tp:taxon-name-part> <tp:taxon-name-part taxon-name-part-type="species" reg="doriae">doriae</tp:taxon-name-part></tp:taxon-name></italic> in their study, a species that extends onto the Thai-Malay Peninsula. Therefore, we consider the Tanintharyi specimens, the <named-content xmlns:xlink="http://www.w3.org/1999/xlink" content-type="dwc:institutional_code" xlink:type="simple">CAS</named-content> specimens, and the <xref ref-type="bibr" rid="B47">Grosjean et al. (2015b)</xref> <italic><tp:taxon-name><tp:taxon-name-part taxon-name-part-type="genus" reg="Limnonectes">L.</tp:taxon-name-part> <tp:taxon-name-part taxon-name-part-type="species" reg="nitidus">nitidus</tp:taxon-name-part></tp:taxon-name></italic> to be <italic><tp:taxon-name><tp:taxon-name-part taxon-name-part-type="genus" reg="Limnonectes">L.</tp:taxon-name-part> <tp:taxon-name-part taxon-name-part-type="species" reg="doriae">doriae</tp:taxon-name-part></tp:taxon-name></italic>.</p></tp:treatment-sec><tp:treatment-sec sec-type="material" id="SECID0EXGDI"><title>Specimens examined.</title><p>
              <named-content xmlns:xlink="http://www.w3.org/1999/xlink" content-type="dwc:institutional_code" xlink:type="simple">USNM</named-content> 586911–919, <named-content xmlns:xlink="http://www.w3.org/1999/xlink" content-type="dwc:institutional_code" xlink:type="simple">USNM</named-content> 587326–27, <named-content xmlns:xlink="http://www.w3.org/1999/xlink" content-type="dwc:institutional_code" xlink:type="simple">USNM</named-content> 587093, <named-content xmlns:xlink="http://www.w3.org/1999/xlink" content-type="dwc:institutional_code" xlink:type="simple">USNM</named-content> 587097, <named-content xmlns:xlink="http://www.w3.org/1999/xlink" content-type="dwc:institutional_code" xlink:type="simple">USNM</named-content> 587303, <named-content xmlns:xlink="http://www.w3.org/1999/xlink" content-type="dwc:institutional_code" xlink:type="simple">USNM</named-content> 587306, <named-content xmlns:xlink="http://www.w3.org/1999/xlink" content-type="dwc:institutional_code" xlink:type="simple">CAS</named-content> 248173.</p></tp:treatment-sec><tp:treatment-sec sec-type="Red List status" id="SECID0EAIDI"><title>Red List status.</title><p>LC</p></tp:treatment-sec><ref-list><ref id="B47"><mixed-citation xmlns:xlink="http://www.w3.org/1999/xlink" xlink:type="simple">
          <person-group><name name-style="western"><surname>Grosjean</surname><given-names>S</given-names></name><name name-style="western"><surname>Ohler</surname><given-names>A</given-names></name><name name-style="western"><surname>Chuaynkern</surname><given-names>Y</given-names></name><name name-style="western"><surname>Cruaud</surname><given-names>C</given-names></name><name name-style="western"><surname>Hassanin</surname><given-names>A</given-names></name></person-group> (<year>2015b</year>) <article-title>Improving biodiversity assessment of anuran amphibians using DNA barcoding of tadpoles. Case studies from Southeast Asia.</article-title> <source>Comptes Rendus Biologies</source> <volume>338</volume>: <fpage>351</fpage>–<lpage>361</lpage>. <ext-link xlink:type="simple" ext-link-type="doi" xlink:href="10.1016/j.crvi.2015.03.015">http://dx.doi.org/10.1016/j.crvi.2015.03.015</ext-link></mixed-citation></ref></ref-list></tp:taxon-treatment>
