# Supplementary material for: Filling the BINs of life: Report of an amphibian and reptile survey of the Tanintharyi (Tenasserim) Region of Myanmar, with DNA barcode data
Source: Zookeys. 2018 May 10;(757):85–152. doi: 10.3897/zookeys.757.24453 (PMC5958176; doi:10.3897/zookeys.757.24453)
Supplement: XML Treatment for Limnonectes limborgi [file zookeys.757.24453-treatment9.xml]

<!DOCTYPE tp:taxon-treatment
  PUBLIC "-//TaxonX//DTD Taxonomic Treatment Publishing DTD v0 20100105//EN" "tax-treatment-NSO.dtd">
<tp:taxon-treatment xmlns:tp="http://www.plazi.org/taxpub"><tp:treatment-meta><kwd-group><label>Taxon classification</label><kwd><named-content xmlns:xlink="http://www.w3.org/1999/xlink" content-type="kingdom">Animalia</named-content></kwd><kwd><named-content xmlns:xlink="http://www.w3.org/1999/xlink" content-type="order">Anura</named-content></kwd><kwd><named-content xmlns:xlink="http://www.w3.org/1999/xlink" content-type="family">Dicroglossidae</named-content></kwd></kwd-group><mixed-citation publication-type="journal"><person-group><name><surname>Mulcahy</surname><given-names>Daniel G.</given-names></name><name><surname>Lee</surname><given-names>Justin L.</given-names></name><name><surname>Miller</surname><given-names>Aryeh H.</given-names></name><name><surname>Chand</surname><given-names>Mia</given-names></name><name><surname>Thura</surname><given-names>Myint Kyaw</given-names></name><name><surname>Zug</surname><given-names>George R.</given-names></name></person-group><article-title>Filling the <abbrev xmlns:xlink="http://www.w3.org/1999/xlink" xlink:title="Barcode Index Numbers" xlink:type="simple">BINs</abbrev> of life: Report of an amphibian and reptile survey of the Tanintharyi (Tenasserim) Region of Myanmar, with DNA barcode data</article-title><source>Zookeys</source><day>10</day><month>5</month><year>2018</year><volume>2018</volume><issue>757</issue><fpage>85</fpage><lpage>152</lpage><pub-id pub-id-type="doi">10.3897/zookeys.757.24453</pub-id></mixed-citation></tp:treatment-meta><tp:nomenclature><tp:taxon-name>
                  <tp:taxon-name-part taxon-name-part-type="genus" reg="Limnonectes">Limnonectes</tp:taxon-name-part>
                  <tp:taxon-name-part taxon-name-part-type="species" reg="limborgi">limborgi</tp:taxon-name-part>
                </tp:taxon-name><tp:taxon-authority>(Sclater, 1892)</tp:taxon-authority></tp:nomenclature><tp:treatment-sec sec-type="description" id="SECID0EGJDI"><title>Description.</title><p>A single juvenile, 24.8 mm SVL.</p></tp:treatment-sec><tp:treatment-sec sec-type="natural history" id="SECID0ELJDI"><title>Natural history notes.</title><p>Found along forest stream.</p></tp:treatment-sec><tp:treatment-sec sec-type="distribution" id="SECID0EQJDI"><title>General Distribution.</title><p>Northwestern Myanmar and adjacent Thailand.</p></tp:treatment-sec><tp:treatment-sec sec-type="Molecular Data" id="SECID0EVJDI"><title>Molecular Data.</title><p>We included two individuals, one each from Bago (<named-content xmlns:xlink="http://www.w3.org/1999/xlink" content-type="dwc:institutional_code" xlink:type="simple">USNM</named-content> 587100) and Mon (<named-content xmlns:xlink="http://www.w3.org/1999/xlink" content-type="dwc:institutional_code" xlink:type="simple">USNM</named-content> 587305) states. Each specimen was placed in its own <abbrev xmlns:xlink="http://www.w3.org/1999/xlink" xlink:title="cytochrome oxidase subunit 1" id="ABBRID0EFKDI" xlink:type="simple">COI</abbrev> <abbrev xmlns:xlink="http://www.w3.org/1999/xlink" xlink:title="Barcode Index Number" xlink:type="simple">BIN</abbrev>. These all form a single clade in our combined analysis (Fig. <xref ref-type="fig" rid="F2">2</xref>). These specimens all form a 16S clade with a large number of <italic><tp:taxon-name><tp:taxon-name-part taxon-name-part-type="genus" reg="Limnonectes">L.</tp:taxon-name-part> <tp:taxon-name-part taxon-name-part-type="species" reg="limborgi">limborgi</tp:taxon-name-part></tp:taxon-name></italic> from GenBank (<ext-link xmlns:xlink="http://www.w3.org/1999/xlink" ext-link-type="gen" xlink:href="GU934334" xlink:type="simple">GU934334</ext-link>–36, <ext-link xmlns:xlink="http://www.w3.org/1999/xlink" ext-link-type="gen" xlink:href="GU934339" xlink:type="simple">GU934339</ext-link>–48, <ext-link xmlns:xlink="http://www.w3.org/1999/xlink" ext-link-type="gen" xlink:href="GU934353" xlink:type="simple">GU934353</ext-link>–55, and <ext-link xmlns:xlink="http://www.w3.org/1999/xlink" ext-link-type="gen" xlink:href="GU934357" xlink:type="simple">GU934357</ext-link>–65). Our Tanintharyi specimen (<named-content xmlns:xlink="http://www.w3.org/1999/xlink" content-type="dwc:institutional_code" xlink:type="simple">USNM</named-content> 586920) is at the base of this <italic><tp:taxon-name><tp:taxon-name-part taxon-name-part-type="genus" reg="Limnonectes">L.</tp:taxon-name-part> <tp:taxon-name-part taxon-name-part-type="species" reg="limborgi">limborgi</tp:taxon-name-part></tp:taxon-name></italic> clade, with a sequence in GenBank (<ext-link xmlns:xlink="http://www.w3.org/1999/xlink" ext-link-type="gen" xlink:href="AB981417" xlink:type="simple">AB981417</ext-link>) from Malaysia and the two are quite different from the rest of the clade that contains specimens from Malaysia and northern Myanmar. The type locality for <italic><tp:taxon-name><tp:taxon-name-part taxon-name-part-type="genus" reg="Limnonectes">L.</tp:taxon-name-part> <tp:taxon-name-part taxon-name-part-type="species" reg="limborgi">limborgi</tp:taxon-name-part></tp:taxon-name></italic> is the “Tenasserim”, Myanmar. Thus, this clade likely represents multiple species that needs further investigation. Our Tanintharyi specimen represents the closest sampled to the type locality.</p></tp:treatment-sec><tp:treatment-sec sec-type="material" id="SECID0ETLDI"><title>Specimens examined.</title><p>
              <named-content xmlns:xlink="http://www.w3.org/1999/xlink" content-type="dwc:institutional_code" xlink:type="simple">USNM</named-content> 586920, <named-content xmlns:xlink="http://www.w3.org/1999/xlink" content-type="dwc:institutional_code" xlink:type="simple">USNM</named-content> 587100, <named-content xmlns:xlink="http://www.w3.org/1999/xlink" content-type="dwc:institutional_code" xlink:type="simple">USNM</named-content> 587305</p></tp:treatment-sec><tp:treatment-sec sec-type="Red List status" id="SECID0EIMDI"><title>Red List status.</title><p>LC</p></tp:treatment-sec><tp:treatment-sec sec-type="Additional Limnonectes" id="SECID0ENMDI"><title>Additional <italic><tp:taxon-name><tp:taxon-name-part taxon-name-part-type="genus" reg="Limnonectes">Limnonectes</tp:taxon-name-part></tp:taxon-name></italic>.</title><p>We sequenced an additional specimen (<abbrev xmlns:xlink="http://www.w3.org/1999/xlink" content-type="institution" xlink:title="Myanmar Biodiversity Museum" id="ABBRID0E2MDI" xlink:type="simple">MBM</abbrev>-<named-content xmlns:xlink="http://www.w3.org/1999/xlink" content-type="dwc:institutional_code" xlink:type="simple">USNM</named-content>-FS 36471) from Mandalay Region and it was placed in a 16S clade with specimens representing a newly described species, <italic><tp:taxon-name><tp:taxon-name-part taxon-name-part-type="genus" reg="Limnonectes">L.</tp:taxon-name-part> <tp:taxon-name-part taxon-name-part-type="species" reg="longchuanensis">longchuanensis</tp:taxon-name-part></tp:taxon-name></italic>, from China and northern (Kachin, Chin, and Sagaing) Myanmar (<xref ref-type="bibr" rid="B108">Suwannapoom et al. 2016</xref>).</p></tp:treatment-sec><tp:treatment-sec><!--Section generated to contain objects referenced in tp:taxon-treatment.--><fig id="F2" position="float" orientation="portrait"><label>Figure 2.</label><caption><p>Combined (16S and <abbrev xmlns:xlink="http://www.w3.org/1999/xlink" xlink:title="cytochrome oxidase subunit 1" id="ABBRID0EKEAE" xlink:type="simple">COI</abbrev>) Neighbor-joining tree for all specimens sequenced in this study.</p></caption><graphic xmlns:xlink="http://www.w3.org/1999/xlink" xlink:href="zookeys-757-085-g002.jpg" id="oo_202217.jpg" position="float" orientation="portrait" xlink:type="simple"/></fig></tp:treatment-sec><ref-list><ref id="B108"><mixed-citation xmlns:xlink="http://www.w3.org/1999/xlink" xlink:type="simple">
          <person-group><name name-style="western"><surname>Suwannapoom</surname><given-names>C</given-names></name><name name-style="western"><surname>Yuan</surname><given-names>Z-Y</given-names></name><name name-style="western"><surname>Chen</surname><given-names>J-M</given-names></name><name name-style="western"><surname>Hou</surname><given-names>M</given-names></name><name name-style="western"><surname>Zhao</surname><given-names>H-P</given-names></name><name name-style="western"><surname>Want</surname><given-names>L-W</given-names></name><name name-style="western"><surname>Nguyen</surname><given-names>TS</given-names></name><name name-style="western"><surname>Nguyen</surname><given-names>TQ</given-names></name><name name-style="western"><surname>Murphy</surname><given-names>RW</given-names></name><name name-style="western"><surname>Sullivan</surname><given-names>J</given-names></name><name name-style="western"><surname>McLeod</surname><given-names>DS</given-names></name><name name-style="western"><surname>Che</surname><given-names>J</given-names></name></person-group> (<year>2016</year>) Taxonomic revision of the Chinese <italic><tp:taxon-name><tp:taxon-name-part taxon-name-part-type="genus">Limnonectes</tp:taxon-name-part></tp:taxon-name></italic> (<tp:taxon-name><tp:taxon-name-part taxon-name-part-type="order">Anura</tp:taxon-name-part></tp:taxon-name>, <tp:taxon-name><tp:taxon-name-part taxon-name-part-type="family">Dicroglossidae</tp:taxon-name-part></tp:taxon-name>) with the description of a new species from China and Myanmar. Zootaxa 4093: 181–200. ttp://<ext-link xlink:type="simple" ext-link-type="doi" xlink:href="10.11646/zootaxa.4093.2.2">dx.doi.org/10.11646/zootaxa.4093.2.2</ext-link></mixed-citation></ref></ref-list></tp:taxon-treatment>
