# Supplementary material for: Filling the BINs of life: Report of an amphibian and reptile survey of the Tanintharyi (Tenasserim) Region of Myanmar, with DNA barcode data
Source: Zookeys. 2018 May 10;(757):85–152. doi: 10.3897/zookeys.757.24453 (PMC5958176; doi:10.3897/zookeys.757.24453)
Supplement: XML Treatment for Occidozyga lima [file zookeys.757.24453-treatment11.xml]

<!DOCTYPE tp:taxon-treatment
  PUBLIC "-//TaxonX//DTD Taxonomic Treatment Publishing DTD v0 20100105//EN" "tax-treatment-NSO.dtd">
<tp:taxon-treatment xmlns:tp="http://www.plazi.org/taxpub"><tp:treatment-meta><kwd-group><label>Taxon classification</label><kwd><named-content xmlns:xlink="http://www.w3.org/1999/xlink" content-type="kingdom">Animalia</named-content></kwd><kwd><named-content xmlns:xlink="http://www.w3.org/1999/xlink" content-type="order">Anura</named-content></kwd><kwd><named-content xmlns:xlink="http://www.w3.org/1999/xlink" content-type="family">Dicroglossidae</named-content></kwd></kwd-group><mixed-citation publication-type="journal"><person-group><name><surname>Mulcahy</surname><given-names>Daniel G.</given-names></name><name><surname>Lee</surname><given-names>Justin L.</given-names></name><name><surname>Miller</surname><given-names>Aryeh H.</given-names></name><name><surname>Chand</surname><given-names>Mia</given-names></name><name><surname>Thura</surname><given-names>Myint Kyaw</given-names></name><name><surname>Zug</surname><given-names>George R.</given-names></name></person-group><article-title>Filling the <abbrev xmlns:xlink="http://www.w3.org/1999/xlink" xlink:title="Barcode Index Numbers" xlink:type="simple">BINs</abbrev> of life: Report of an amphibian and reptile survey of the Tanintharyi (Tenasserim) Region of Myanmar, with DNA barcode data</article-title><source>Zookeys</source><day>10</day><month>5</month><year>2018</year><volume>2018</volume><issue>757</issue><fpage>85</fpage><lpage>152</lpage><pub-id pub-id-type="doi">10.3897/zookeys.757.24453</pub-id></mixed-citation></tp:treatment-meta><tp:nomenclature><tp:taxon-name>
                  <tp:taxon-name-part taxon-name-part-type="genus" reg="Occidozyga">Occidozyga</tp:taxon-name-part>
                  <tp:taxon-name-part taxon-name-part-type="species" reg="lima">lima</tp:taxon-name-part>
                </tp:taxon-name><tp:taxon-authority>(Gravenhorst, 1829)</tp:taxon-authority></tp:nomenclature><tp:treatment-sec sec-type="description" id="SECID0EUUDI"><title>Description.</title><p>Adult females (<italic>n</italic> = 3) 26.5–32.3 mm SVL, adult male (<italic>n</italic> = 1) 26.5 mm SVL. All had strongly tuberculate skin dorsally on trunk, bold black horizontal stripe on rear of thighs, and strongly patterned venter with pair of dark chin stripes.</p></tp:treatment-sec><tp:treatment-sec sec-type="natural history" id="SECID0E5UDI"><title>Natural history notes.</title><p>These frogs occurred in human-modified habitats. All females were gravid.</p></tp:treatment-sec><tp:treatment-sec sec-type="distribution" id="SECID0EDVDI"><title>General Distribution.</title><p>Widespread, eastern India to southern China southward through Southeast Asia to Java.</p></tp:treatment-sec><tp:treatment-sec sec-type="Molecular Data" id="SECID0EIVDI"><title>Molecular Data.</title><p>We included one individual from Sagaing (<named-content xmlns:xlink="http://www.w3.org/1999/xlink" content-type="dwc:institutional_code" xlink:type="simple">USNM</named-content> 520376) and one from Mandalay (<abbrev xmlns:xlink="http://www.w3.org/1999/xlink" content-type="institution" xlink:title="Myanmar Biodiversity Museum" id="ABBRID0ETVDI" xlink:type="simple">MBM</abbrev>-JBS 5405). These two were placed in the same <abbrev xmlns:xlink="http://www.w3.org/1999/xlink" xlink:title="cytochrome oxidase subunit 1" id="ABBRID0EYVDI" xlink:type="simple">COI</abbrev> <abbrev xmlns:xlink="http://www.w3.org/1999/xlink" xlink:title="Barcode Index Number" xlink:type="simple">BIN</abbrev> and the Tanintharyi specimens formed a separate <abbrev xmlns:xlink="http://www.w3.org/1999/xlink" xlink:title="Barcode Index Number" xlink:type="simple">BIN</abbrev>. These were sister to each other in our combined analysis (Fig. <xref ref-type="fig" rid="F2">2</xref>). These specimens formed a 16S clade with specimens from GenBank identified as <italic><tp:taxon-name><tp:taxon-name-part taxon-name-part-type="genus" reg="Occidozyga">O.</tp:taxon-name-part> <tp:taxon-name-part taxon-name-part-type="species" reg="lima">lima</tp:taxon-name-part></tp:taxon-name></italic> from Java (<ext-link xmlns:xlink="http://www.w3.org/1999/xlink" ext-link-type="gen" xlink:href="AB530619" xlink:type="simple">AB530619</ext-link>), Myanmar (<ext-link xmlns:xlink="http://www.w3.org/1999/xlink" ext-link-type="gen" xlink:href="DQ283224" xlink:type="simple">DQ283224</ext-link>), Thailand, Cambodia, and Laos, (<ext-link xmlns:xlink="http://www.w3.org/1999/xlink" ext-link-type="gen" xlink:href="KR827958" xlink:type="simple">KR827958</ext-link>–60, respectively). We note other specimens identified as <italic><tp:taxon-name><tp:taxon-name-part taxon-name-part-type="genus" reg="Occidozyga">O.</tp:taxon-name-part> <tp:taxon-name-part taxon-name-part-type="species" reg="lima">lima</tp:taxon-name-part></tp:taxon-name></italic> in GenBank are placed elsewhere in the tree but are misidentified, such as <ext-link xmlns:xlink="http://www.w3.org/1999/xlink" ext-link-type="gen" xlink:href="AF215398" xlink:type="simple">AF215398</ext-link> placed with <italic><tp:taxon-name><tp:taxon-name-part taxon-name-part-type="genus" reg="Occidozyga">O.</tp:taxon-name-part> <tp:taxon-name-part taxon-name-part-type="species" reg="laevis">laevis</tp:taxon-name-part></tp:taxon-name></italic>, and <ext-link xmlns:xlink="http://www.w3.org/1999/xlink" ext-link-type="gen" xlink:href="AB488903" xlink:type="simple">AB488903</ext-link> placed with <italic><tp:taxon-name><tp:taxon-name-part taxon-name-part-type="genus" reg="Occidozyga">O.</tp:taxon-name-part> <tp:taxon-name-part taxon-name-part-type="species" reg="martensii">martensii</tp:taxon-name-part></tp:taxon-name></italic> specimens.</p></tp:treatment-sec><tp:treatment-sec sec-type="comments" id="SECID0EMXDI"><title>Comments.</title><p>The Common Puddlefrog in Myanmar or the frogs that have been identified as <italic><tp:taxon-name><tp:taxon-name-part taxon-name-part-type="genus" reg="Occidozyga">O.</tp:taxon-name-part> <tp:taxon-name-part taxon-name-part-type="species" reg="lima">lima</tp:taxon-name-part></tp:taxon-name></italic> contain at least three distinct morphotypes. The taxa vary in size and coloration. The southern Tanintharyi “<italic>O. lima</italic>” is smaller and has a bold black and white ventral pattern lacking in the “<italic>O. lima</italic>” from northern Mon State and adjacent Bago, but it does share the bold, dark thigh stripe of the northern frogs.</p></tp:treatment-sec><tp:treatment-sec sec-type="material" id="SECID0EBYDI"><title>Specimens examined.</title><p>
              <abbrev xmlns:xlink="http://www.w3.org/1999/xlink" content-type="institution" xlink:title="Myanmar Biodiversity Museum" id="ABBRID0EHYDI" xlink:type="simple">MBM</abbrev>-JBS 5405, <named-content xmlns:xlink="http://www.w3.org/1999/xlink" content-type="dwc:institutional_code" xlink:type="simple">USNM</named-content> 520376, <named-content xmlns:xlink="http://www.w3.org/1999/xlink" content-type="dwc:institutional_code" xlink:type="simple">USNM</named-content> 586924–927.</p></tp:treatment-sec><tp:treatment-sec sec-type="Red List status" id="SECID0EWYDI"><title>Red List status.</title><p>LC.</p></tp:treatment-sec><tp:treatment-sec><!--Section generated to contain objects referenced in tp:taxon-treatment.--><fig id="F2" position="float" orientation="portrait"><label>Figure 2.</label><caption><p>Combined (16S and <abbrev xmlns:xlink="http://www.w3.org/1999/xlink" xlink:title="cytochrome oxidase subunit 1" id="ABBRID0EKEAE" xlink:type="simple">COI</abbrev>) Neighbor-joining tree for all specimens sequenced in this study.</p></caption><graphic xmlns:xlink="http://www.w3.org/1999/xlink" xlink:href="zookeys-757-085-g002.jpg" id="oo_202217.jpg" position="float" orientation="portrait" xlink:type="simple"/></fig></tp:treatment-sec></tp:taxon-treatment>
