# Supplementary material for: Filling the BINs of life: Report of an amphibian and reptile survey of the Tanintharyi (Tenasserim) Region of Myanmar, with DNA barcode data
Source: Zookeys. 2018 May 10;(757):85–152. doi: 10.3897/zookeys.757.24453 (PMC5958176; doi:10.3897/zookeys.757.24453)
Supplement: XML Treatment for Occidozyga martensii [file zookeys.757.24453-treatment12.xml]

<!DOCTYPE tp:taxon-treatment
  PUBLIC "-//TaxonX//DTD Taxonomic Treatment Publishing DTD v0 20100105//EN" "tax-treatment-NSO.dtd">
<tp:taxon-treatment xmlns:tp="http://www.plazi.org/taxpub"><tp:treatment-meta><kwd-group><label>Taxon classification</label><kwd><named-content xmlns:xlink="http://www.w3.org/1999/xlink" content-type="kingdom">Animalia</named-content></kwd><kwd><named-content xmlns:xlink="http://www.w3.org/1999/xlink" content-type="order">Anura</named-content></kwd><kwd><named-content xmlns:xlink="http://www.w3.org/1999/xlink" content-type="family">Dicroglossidae</named-content></kwd></kwd-group><mixed-citation publication-type="journal"><person-group><name><surname>Mulcahy</surname><given-names>Daniel G.</given-names></name><name><surname>Lee</surname><given-names>Justin L.</given-names></name><name><surname>Miller</surname><given-names>Aryeh H.</given-names></name><name><surname>Chand</surname><given-names>Mia</given-names></name><name><surname>Thura</surname><given-names>Myint Kyaw</given-names></name><name><surname>Zug</surname><given-names>George R.</given-names></name></person-group><article-title>Filling the <abbrev xmlns:xlink="http://www.w3.org/1999/xlink" xlink:title="Barcode Index Numbers" xlink:type="simple">BINs</abbrev> of life: Report of an amphibian and reptile survey of the Tanintharyi (Tenasserim) Region of Myanmar, with DNA barcode data</article-title><source>Zookeys</source><day>10</day><month>5</month><year>2018</year><volume>2018</volume><issue>757</issue><fpage>85</fpage><lpage>152</lpage><pub-id pub-id-type="doi">10.3897/zookeys.757.24453</pub-id></mixed-citation></tp:treatment-meta><tp:nomenclature><tp:taxon-name>
                  <tp:taxon-name-part taxon-name-part-type="genus" reg="Occidozyga">Occidozyga</tp:taxon-name-part>
                  <tp:taxon-name-part taxon-name-part-type="species" reg="martensii">martensii</tp:taxon-name-part>
                </tp:taxon-name><tp:taxon-authority>(Peters, 1867)</tp:taxon-authority></tp:nomenclature><tp:treatment-sec sec-type="description" id="SECID0E3ZDI"><title>Description.</title><p>Adult females (<italic>n</italic> = 7) 26.4–28.4 mm SVL, adult males (<italic>n</italic> = 7) 19.0–24.3 mm SVL. Dorsal skin lightly rugose; dorsum dusky brown and few individuals with a faint pattern of mid-dorsal dark stripe bordered by lighter parasagittal stripe on each side; posterior thigh with faint and narrow dark horizontal stripe; venter immaculate from chest to pubis, chin and throat dark in males, dusky to immaculate in females.</p></tp:treatment-sec><tp:treatment-sec sec-type="natural history" id="SECID0EG1DI"><title>Natural history notes.</title><p>Found in flooded fields and other human-modified habitats.</p></tp:treatment-sec><tp:treatment-sec sec-type="distribution" id="SECID0EL1DI"><title>General Distribution.</title><p>Tanintharyi to northern West Malaysia, Thailand to southern China.</p></tp:treatment-sec><tp:treatment-sec sec-type="Molecular Data" id="SECID0EQ1DI"><title>Molecular Data.</title><p>The Tanintharyi specimens were nearly identical to each other (&lt;1% sequence divergence <abbrev xmlns:xlink="http://www.w3.org/1999/xlink" xlink:title="cytochrome oxidase subunit 1" id="ABBRID0EW1DI" xlink:type="simple">COI</abbrev> and 16S) and formed a 16S clade with specimens in GenBank identified as <italic><tp:taxon-name><tp:taxon-name-part taxon-name-part-type="genus" reg="Occidozyga">O.</tp:taxon-name-part> <tp:taxon-name-part taxon-name-part-type="species" reg="martensii">martensii</tp:taxon-name-part></tp:taxon-name></italic> (<ext-link xmlns:xlink="http://www.w3.org/1999/xlink" ext-link-type="gen" xlink:href="AB530610" xlink:type="simple">AB530610</ext-link> and <ext-link xmlns:xlink="http://www.w3.org/1999/xlink" ext-link-type="gen" xlink:href="KP318725" xlink:type="simple">KP318725</ext-link>) from Thailand. Other sequences in GenBank identified as <italic><tp:taxon-name><tp:taxon-name-part taxon-name-part-type="genus" reg="Occidozyga">O.</tp:taxon-name-part> <tp:taxon-name-part taxon-name-part-type="species" reg="martensii">martensii</tp:taxon-name-part></tp:taxon-name></italic> from Vietnam (<ext-link xmlns:xlink="http://www.w3.org/1999/xlink" ext-link-type="gen" xlink:href="AF285214" xlink:type="simple">AF285214</ext-link>, <ext-link xmlns:xlink="http://www.w3.org/1999/xlink" ext-link-type="gen" xlink:href="DQ283357" xlink:type="simple">DQ283357</ext-link>) and Yunnan China (<ext-link xmlns:xlink="http://www.w3.org/1999/xlink" ext-link-type="gen" xlink:href="DQ458255" xlink:type="simple">DQ458255</ext-link>–56) form a separate clade sister to ours, indicating this may represent a species complex.</p></tp:treatment-sec><tp:treatment-sec sec-type="material" id="SECID0EQ2DI"><title>Specimens examined.</title><p>
              <named-content xmlns:xlink="http://www.w3.org/1999/xlink" content-type="dwc:institutional_code" xlink:type="simple">USNM</named-content> 586930–943.</p></tp:treatment-sec><tp:treatment-sec sec-type="Red List status" id="SECID0E22DI"><title>Red List status.</title><p>LC.</p></tp:treatment-sec></tp:taxon-treatment>
