# Supplementary material for: Filling the BINs of life: Report of an amphibian and reptile survey of the Tanintharyi (Tenasserim) Region of Myanmar, with DNA barcode data
Source: Zookeys. 2018 May 10;(757):85–152. doi: 10.3897/zookeys.757.24453 (PMC5958176; doi:10.3897/zookeys.757.24453)
Supplement: XML Treatment for Kaloula latidisca [file zookeys.757.24453-treatment14.xml]

<!DOCTYPE tp:taxon-treatment
  PUBLIC "-//TaxonX//DTD Taxonomic Treatment Publishing DTD v0 20100105//EN" "tax-treatment-NSO.dtd">
<tp:taxon-treatment xmlns:tp="http://www.plazi.org/taxpub"><tp:treatment-meta><kwd-group><label>Taxon classification</label><kwd><named-content xmlns:xlink="http://www.w3.org/1999/xlink" content-type="kingdom">Animalia</named-content></kwd><kwd><named-content xmlns:xlink="http://www.w3.org/1999/xlink" content-type="order">Anura</named-content></kwd><kwd><named-content xmlns:xlink="http://www.w3.org/1999/xlink" content-type="family">Microhylidae</named-content></kwd></kwd-group><mixed-citation publication-type="journal"><person-group><name><surname>Mulcahy</surname><given-names>Daniel G.</given-names></name><name><surname>Lee</surname><given-names>Justin L.</given-names></name><name><surname>Miller</surname><given-names>Aryeh H.</given-names></name><name><surname>Chand</surname><given-names>Mia</given-names></name><name><surname>Thura</surname><given-names>Myint Kyaw</given-names></name><name><surname>Zug</surname><given-names>George R.</given-names></name></person-group><article-title>Filling the <abbrev xmlns:xlink="http://www.w3.org/1999/xlink" xlink:title="Barcode Index Numbers" xlink:type="simple">BINs</abbrev> of life: Report of an amphibian and reptile survey of the Tanintharyi (Tenasserim) Region of Myanmar, with DNA barcode data</article-title><source>Zookeys</source><day>10</day><month>5</month><year>2018</year><volume>2018</volume><issue>757</issue><fpage>85</fpage><lpage>152</lpage><pub-id pub-id-type="doi">10.3897/zookeys.757.24453</pub-id></mixed-citation></tp:treatment-meta><tp:nomenclature><tp:taxon-name>
                <tp:taxon-name-part taxon-name-part-type="genus" reg="Kaloula">Kaloula</tp:taxon-name-part>
                <tp:taxon-name-part taxon-name-part-type="species" reg="latidisca">latidisca</tp:taxon-name-part>
              </tp:taxon-name><tp:taxon-authority>Chan, Grismer &amp; Brown, 2014</tp:taxon-authority></tp:nomenclature><tp:treatment-sec sec-type="description" id="SECID0EKNAK"><title>Description.</title><p>Immature female 41.6 mm SVL.</p></tp:treatment-sec><tp:treatment-sec sec-type="natural history" id="SECID0EPNAK"><title>Natural history notes.</title><p>This single individual was found in a field near the village.</p></tp:treatment-sec><tp:treatment-sec sec-type="distribution" id="SECID0EUNAK"><title>General Distribution.</title><p>Tanintharyi, Myanmar to northern peninsular Malaysia.</p></tp:treatment-sec><tp:treatment-sec sec-type="Molecular Data" id="SECID0EZNAK"><title>Molecular Data.</title><p>Our individual was placed at the base of a 16S clade containing many other specimens in GenBank, some labeled <italic><tp:taxon-name><tp:taxon-name-part taxon-name-part-type="genus" reg="Kaloula">K.</tp:taxon-name-part> <tp:taxon-name-part taxon-name-part-type="species" reg="baleata">baleata</tp:taxon-name-part></tp:taxon-name></italic> (<ext-link xmlns:xlink="http://www.w3.org/1999/xlink" ext-link-type="gen" xlink:href="AB634687" xlink:type="simple">AB634687</ext-link>, <ext-link xmlns:xlink="http://www.w3.org/1999/xlink" ext-link-type="gen" xlink:href="KC822570" xlink:type="simple">KC822570</ext-link>, <ext-link xmlns:xlink="http://www.w3.org/1999/xlink" ext-link-type="gen" xlink:href="KM509153" xlink:type="simple">KM509153</ext-link>) and many others labeled <italic><tp:taxon-name><tp:taxon-name-part taxon-name-part-type="genus" reg="Kaloula">K.</tp:taxon-name-part></tp:taxon-name></italic> sp. from Palawan, Peninsular Malaysia, Sulawesi, and Vietnam. Two other individuals in GenBank identified as <italic><tp:taxon-name><tp:taxon-name-part taxon-name-part-type="genus" reg="Kaloula">K.</tp:taxon-name-part> <tp:taxon-name-part taxon-name-part-type="species" reg="baleata">baleata</tp:taxon-name-part></tp:taxon-name></italic> (<ext-link xmlns:xlink="http://www.w3.org/1999/xlink" ext-link-type="gen" xlink:href="KC179969" xlink:type="simple">KC179969</ext-link>, <ext-link xmlns:xlink="http://www.w3.org/1999/xlink" ext-link-type="gen" xlink:href="KC180032" xlink:type="simple">KC180032</ext-link>) were placed elsewhere in the tree with other specimens identified as <italic><tp:taxon-name><tp:taxon-name-part taxon-name-part-type="genus" reg="Kaloula">K.</tp:taxon-name-part></tp:taxon-name></italic> sp. from Vietnam. These sequences are from a study focused on the Philippine Archipelago (<xref ref-type="bibr" rid="B4">Blackburn et al. 2013</xref>), in which these new species in the <italic><tp:taxon-name><tp:taxon-name-part taxon-name-part-type="genus" reg="Kaloula">K.</tp:taxon-name-part> <tp:taxon-name-part taxon-name-part-type="species" reg="baleata">baleata</tp:taxon-name-part></tp:taxon-name></italic> complex were identified, each from Vietnam, Peninsular Malaysia, Palawan, and Sulawesi, and <italic><tp:taxon-name><tp:taxon-name-part taxon-name-part-type="genus" reg="Kaloula">K.</tp:taxon-name-part> <tp:taxon-name-part taxon-name-part-type="species" reg="baleata">baleata</tp:taxon-name-part></tp:taxon-name></italic> was restricted to Java. The Tanintharyi specimen is at the base of the 16S clade (with the addition of 12S data, GenBank <ext-link xmlns:xlink="http://www.w3.org/1999/xlink" ext-link-type="gen" xlink:href="MG944815" xlink:type="simple">MG944815</ext-link>) containing the Palawan, Peninsular Malaysia, Sulawesi specimens, and the Vietnam specimens are elsewhere in the tree. <xref ref-type="bibr" rid="B17">Chan et al. (2013)</xref> described the Vietnam specimens as <italic><tp:taxon-name><tp:taxon-name-part taxon-name-part-type="genus" reg="Kaloula">K.</tp:taxon-name-part> <tp:taxon-name-part taxon-name-part-type="species" reg="indochinensis">indochinensis</tp:taxon-name-part></tp:taxon-name></italic>, and <xref ref-type="bibr" rid="B18">Chan et al. (2014)</xref> described the Peninsular Malaysian specimens as <italic><tp:taxon-name><tp:taxon-name-part taxon-name-part-type="genus" reg="Kaloula">K.</tp:taxon-name-part> <tp:taxon-name-part taxon-name-part-type="species" reg="latidisca">latidisca.</tp:taxon-name-part></tp:taxon-name></italic> Given the geographic proximity, the Tanintharyi specimen likely represents <italic><tp:taxon-name><tp:taxon-name-part taxon-name-part-type="genus" reg="Kaloula">K.</tp:taxon-name-part> <tp:taxon-name-part taxon-name-part-type="species" reg="latidisca">latidisca</tp:taxon-name-part></tp:taxon-name></italic>, which could be confirmed with additional sequence data. We note one individual from the <xref ref-type="bibr" rid="B4">Blackburn et al. (2013)</xref> study (TNHC 67086) identified as <italic><tp:taxon-name><tp:taxon-name-part taxon-name-part-type="genus" reg="Kaloula">K.</tp:taxon-name-part></tp:taxon-name></italic> sp. nov. Vietnam, but is here placed in the <italic><tp:taxon-name><tp:taxon-name-part taxon-name-part-type="genus" reg="Kaloula">K.</tp:taxon-name-part> <tp:taxon-name-part taxon-name-part-type="species" reg="baleata">baleata</tp:taxon-name-part></tp:taxon-name></italic> sensu stricto clade. This specimen is actually from Java, thus incorrectly labelled in the 2013 study.</p></tp:treatment-sec><tp:treatment-sec sec-type="Specimen examined" id="SECID0E3RAK"><title>Specimen examined.</title><p>
              <named-content xmlns:xlink="http://www.w3.org/1999/xlink" content-type="dwc:institutional_code" xlink:type="simple">USNM</named-content> 586944.</p></tp:treatment-sec><tp:treatment-sec sec-type="Red List status" id="SECID0EHSAK"><title>Red List status.</title><p>NE.</p></tp:treatment-sec><ref-list><ref id="B4"><mixed-citation xmlns:xlink="http://www.w3.org/1999/xlink" xlink:type="simple">
          <person-group><name name-style="western"><surname>Blackburn</surname><given-names>DC</given-names></name><name name-style="western"><surname>Siler</surname><given-names>CD</given-names></name><name name-style="western"><surname>Diesmos</surname><given-names>AC</given-names></name><name name-style="western"><surname>McGuire</surname><given-names>JA</given-names></name><name name-style="western"><surname>Cannatella</surname><given-names>DC</given-names></name><name name-style="western"><surname>Brown</surname><given-names>RM</given-names></name></person-group> (<year>2013</year>) <article-title>An adaptive radiation of frogs in a southeast Asian island archipelago.</article-title> <source>Evolution</source> <volume>67</volume>: <fpage>2631</fpage>–<lpage>2646</lpage>. <ext-link xlink:type="simple" ext-link-type="doi" xlink:href="10.1111/evo.12145">https://doi.org/10.1111/evo.12145</ext-link></mixed-citation></ref><ref id="B17"><mixed-citation xmlns:xlink="http://www.w3.org/1999/xlink" xlink:type="simple">
          <person-group><name name-style="western"><surname>Chan</surname><given-names>KO</given-names></name><name name-style="western"><surname>Blackburn</surname><given-names>DC</given-names></name><name name-style="western"><surname>Murphy</surname><given-names>RW</given-names></name><name name-style="western"><surname>Stuart</surname><given-names>BL</given-names></name><name name-style="western"><surname>Emmett</surname><given-names>DA</given-names></name><name name-style="western"><surname>Ho</surname><given-names>CT</given-names></name><name name-style="western"><surname>Brown</surname><given-names>RM</given-names></name></person-group> (<year>2013</year>) <article-title>A new species of narrow-mouthed frog of the genus <italic><tp:taxon-name><tp:taxon-name-part taxon-name-part-type="genus">Kaloula</tp:taxon-name-part></tp:taxon-name></italic> from eastern Indochina.</article-title> <source>Herpetologica</source> <volume>69</volume>: <fpage>329</fpage>–<lpage>341</lpage>. <ext-link xlink:type="simple" ext-link-type="doi" xlink:href="10.1655/HERPETOLOGICA-D-12-00094">https://doi.org/10.1655/HERPETOLOGICA-D-12-00094</ext-link></mixed-citation></ref><ref id="B18"><mixed-citation xmlns:xlink="http://www.w3.org/1999/xlink" xlink:type="simple">
          <person-group><name name-style="western"><surname>Chan</surname><given-names>KO</given-names></name><name name-style="western"><surname>Grismer</surname><given-names>LL</given-names></name><name name-style="western"><surname>Brown</surname><given-names>RM</given-names></name></person-group> (<year>2014</year>) <article-title>Reappraisal of the Javanese Bullfrog complex, <italic><tp:taxon-name><tp:taxon-name-part taxon-name-part-type="genus">Kaloula</tp:taxon-name-part> <tp:taxon-name-part taxon-name-part-type="species">baleata</tp:taxon-name-part></tp:taxon-name></italic> (Müller, 1836) (<tp:taxon-name><tp:taxon-name-part taxon-name-part-type="class">Amphibia</tp:taxon-name-part></tp:taxon-name>: <tp:taxon-name><tp:taxon-name-part taxon-name-part-type="order">Anura</tp:taxon-name-part></tp:taxon-name>: <tp:taxon-name><tp:taxon-name-part taxon-name-part-type="family">Microhylidae</tp:taxon-name-part></tp:taxon-name>), reveals a new species from Peninsular Malaysia.</article-title> <source>Zootaxa</source> <volume>3900</volume>: <fpage>569</fpage>–<lpage>580</lpage>. <ext-link xlink:type="simple" ext-link-type="doi" xlink:href="10.11646/zootaxa.3900.4.7">http://dx.doi.org/10.11646/zootaxa.3900.4.7</ext-link></mixed-citation></ref></ref-list></tp:taxon-treatment>
