# Supplementary material for: Filling the BINs of life: Report of an amphibian and reptile survey of the Tanintharyi (Tenasserim) Region of Myanmar, with DNA barcode data
Source: Zookeys. 2018 May 10;(757):85–152. doi: 10.3897/zookeys.757.24453 (PMC5958176; doi:10.3897/zookeys.757.24453)
Supplement: XML Treatment for Microhyla fissipes [file zookeys.757.24453-treatment17.xml]

<!DOCTYPE tp:taxon-treatment
  PUBLIC "-//TaxonX//DTD Taxonomic Treatment Publishing DTD v0 20100105//EN" "tax-treatment-NSO.dtd">
<tp:taxon-treatment xmlns:tp="http://www.plazi.org/taxpub"><tp:treatment-meta><kwd-group><label>Taxon classification</label><kwd><named-content xmlns:xlink="http://www.w3.org/1999/xlink" content-type="kingdom">Animalia</named-content></kwd><kwd><named-content xmlns:xlink="http://www.w3.org/1999/xlink" content-type="order">Anura</named-content></kwd><kwd><named-content xmlns:xlink="http://www.w3.org/1999/xlink" content-type="family">Microhylidae</named-content></kwd></kwd-group><mixed-citation publication-type="journal"><person-group><name><surname>Mulcahy</surname><given-names>Daniel G.</given-names></name><name><surname>Lee</surname><given-names>Justin L.</given-names></name><name><surname>Miller</surname><given-names>Aryeh H.</given-names></name><name><surname>Chand</surname><given-names>Mia</given-names></name><name><surname>Thura</surname><given-names>Myint Kyaw</given-names></name><name><surname>Zug</surname><given-names>George R.</given-names></name></person-group><article-title>Filling the <abbrev xmlns:xlink="http://www.w3.org/1999/xlink" xlink:title="Barcode Index Numbers" xlink:type="simple">BINs</abbrev> of life: Report of an amphibian and reptile survey of the Tanintharyi (Tenasserim) Region of Myanmar, with DNA barcode data</article-title><source>Zookeys</source><day>10</day><month>5</month><year>2018</year><volume>2018</volume><issue>757</issue><fpage>85</fpage><lpage>152</lpage><pub-id pub-id-type="doi">10.3897/zookeys.757.24453</pub-id></mixed-citation></tp:treatment-meta><tp:nomenclature><tp:taxon-name>
                <tp:taxon-name-part taxon-name-part-type="genus" reg="Microhyla">Microhyla</tp:taxon-name-part>
                <tp:taxon-name-part taxon-name-part-type="species" reg="fissipes">fissipes</tp:taxon-name-part>
              </tp:taxon-name><tp:taxon-authority>Boulenger, 1884</tp:taxon-authority></tp:nomenclature><tp:treatment-sec sec-type="description" id="SECID0EF3AK"><title>Description.</title><p>Adult females (<italic>n</italic> = 3) 24.6–28.3 mm, adult males (<italic>n</italic> = 3) 25.9–27.0 mm SVL.</p></tp:treatment-sec><tp:treatment-sec sec-type="natural history" id="SECID0EP3AK"><title>Natural history notes.</title><p>Based on our limited sampling, this species appears to have been the most abundant of the breeding <italic><tp:taxon-name><tp:taxon-name-part taxon-name-part-type="genus" reg="Microhyla">Microhyla</tp:taxon-name-part></tp:taxon-name></italic> in the flooded fields.</p></tp:treatment-sec><tp:treatment-sec sec-type="distribution" id="SECID0E33AK"><title>General Distribution.</title><p>Southern and central China, Myanmar and Southeast Asia to Singapore.</p></tp:treatment-sec><tp:treatment-sec sec-type="Molecular Data" id="SECID0EB4AK"><title>Molecular Data.</title><p>We sequenced other individuals from Sagaing (<named-content xmlns:xlink="http://www.w3.org/1999/xlink" content-type="dwc:institutional_code" xlink:type="simple">USNM</named-content> 520349), Mandalay (<named-content xmlns:xlink="http://www.w3.org/1999/xlink" content-type="dwc:institutional_code" xlink:type="simple">USNM</named-content> 587159), Magway (<named-content xmlns:xlink="http://www.w3.org/1999/xlink" content-type="dwc:institutional_code" xlink:type="simple">USNM</named-content> 587166), Bago (<named-content xmlns:xlink="http://www.w3.org/1999/xlink" content-type="dwc:institutional_code" xlink:type="simple">USNM</named-content> 587110), and Yangon (<abbrev xmlns:xlink="http://www.w3.org/1999/xlink" content-type="institution" xlink:title="Myanmar Biodiversity Museum" id="ABBRID0E24AK" xlink:type="simple">MBM</abbrev>-JBS 19916). These latter specimens were all placed in a single <abbrev xmlns:xlink="http://www.w3.org/1999/xlink" xlink:title="cytochrome oxidase subunit 1" id="ABBRID0EA5AK" xlink:type="simple">COI</abbrev> <abbrev xmlns:xlink="http://www.w3.org/1999/xlink" xlink:title="Barcode Index Number" xlink:type="simple">BIN</abbrev>, our Tanintharyi specimens were placed in a separate <abbrev xmlns:xlink="http://www.w3.org/1999/xlink" xlink:title="cytochrome oxidase subunit 1" id="ABBRID0EE5AK" xlink:type="simple">COI</abbrev> <abbrev xmlns:xlink="http://www.w3.org/1999/xlink" xlink:title="Barcode Index Number" xlink:type="simple">BIN</abbrev>. Based on 16S data, the northern Myanmar samples were similar to our Tanintharyi specimens; all were place in a 16S clade with other specimens in GenBank identified as <italic><tp:taxon-name><tp:taxon-name-part taxon-name-part-type="genus" reg="Microhyla">M.</tp:taxon-name-part> <tp:taxon-name-part taxon-name-part-type="species" reg="fissipes">fissipes</tp:taxon-name-part></tp:taxon-name></italic>, <italic><tp:taxon-name><tp:taxon-name-part taxon-name-part-type="genus" reg="Microhyla">M.</tp:taxon-name-part> <tp:taxon-name-part taxon-name-part-type="species" reg="ornata">ornata</tp:taxon-name-part></tp:taxon-name></italic>, <italic><tp:taxon-name><tp:taxon-name-part taxon-name-part-type="genus" reg="Microhyla">M.</tp:taxon-name-part> <tp:taxon-name-part taxon-name-part-type="species" reg="mukhlesuri">mukhlesuri</tp:taxon-name-part></tp:taxon-name></italic>, and <italic><tp:taxon-name><tp:taxon-name-part taxon-name-part-type="genus" reg="Microhyla">M.</tp:taxon-name-part> <tp:taxon-name-part taxon-name-part-type="species" reg="mymensinghensis">mymensinghensis</tp:taxon-name-part></tp:taxon-name></italic>. The latter species formed a clade nested within the greater <italic><tp:taxon-name><tp:taxon-name-part taxon-name-part-type="genus" reg="Microhyla">M.</tp:taxon-name-part> <tp:taxon-name-part taxon-name-part-type="species" reg="fissipes">fissipes</tp:taxon-name-part></tp:taxon-name></italic> clade, which may be an artifact of limited data (only 16S). <italic><tp:taxon-name><tp:taxon-name-part taxon-name-part-type="genus" reg="Microhyla">Microhyla</tp:taxon-name-part> <tp:taxon-name-part taxon-name-part-type="species" reg="ornata">ornata</tp:taxon-name-part></tp:taxon-name></italic> sequences from GenBank were nested throughout this clade (see comment below).</p></tp:treatment-sec><tp:treatment-sec sec-type="comments" id="SECID0EKABK"><title>Comments.</title><p>
              <italic><tp:taxon-name><tp:taxon-name-part taxon-name-part-type="genus" reg="Microhyla">Microhyla</tp:taxon-name-part> <tp:taxon-name-part taxon-name-part-type="species" reg="fissipes">fissipes</tp:taxon-name-part></tp:taxon-name></italic> was recently resurrected (<xref ref-type="bibr" rid="B75">Matsui et al. 2011</xref>) for populations ranging in Myanmar, Indochina, and China previously recognized as <italic><tp:taxon-name><tp:taxon-name-part taxon-name-part-type="genus" reg="Microhyla">M.</tp:taxon-name-part> <tp:taxon-name-part taxon-name-part-type="species" reg="ornata">ornata</tp:taxon-name-part></tp:taxon-name></italic>. <italic><tp:taxon-name><tp:taxon-name-part taxon-name-part-type="genus" reg="Microhyla">Microhyla</tp:taxon-name-part> <tp:taxon-name-part taxon-name-part-type="species" reg="ornata">ornata</tp:taxon-name-part></tp:taxon-name></italic> is now restricted to southern India and Sri Lanka. While we are using the name <italic><tp:taxon-name><tp:taxon-name-part taxon-name-part-type="genus" reg="Microhyla">M.</tp:taxon-name-part> <tp:taxon-name-part taxon-name-part-type="species" reg="fissipes">fissipes</tp:taxon-name-part></tp:taxon-name></italic>, we recognize that Myanmar and Indo-China populations are a different species than the eastern China ones from which the holotype of <italic><tp:taxon-name><tp:taxon-name-part taxon-name-part-type="genus" reg="Microhyla">M.</tp:taxon-name-part> <tp:taxon-name-part taxon-name-part-type="species" reg="fissipes">fissipes</tp:taxon-name-part></tp:taxon-name></italic> derives; however, no systematist has yet sorted out the taxonomy of these more western Southeast Asian populations.</p></tp:treatment-sec><tp:treatment-sec sec-type="material" id="SECID0ELCBK"><title>Specimens examined.</title><p>
              <named-content xmlns:xlink="http://www.w3.org/1999/xlink" content-type="dwc:institutional_code" xlink:type="simple">USNM</named-content> 586949–954, <named-content xmlns:xlink="http://www.w3.org/1999/xlink" content-type="dwc:institutional_code" xlink:type="simple">USNM</named-content> 520349, <named-content xmlns:xlink="http://www.w3.org/1999/xlink" content-type="dwc:institutional_code" xlink:type="simple">USNM</named-content> 587159, <named-content xmlns:xlink="http://www.w3.org/1999/xlink" content-type="dwc:institutional_code" xlink:type="simple">USNM</named-content> 587166, <named-content xmlns:xlink="http://www.w3.org/1999/xlink" content-type="dwc:institutional_code" xlink:type="simple">USNM</named-content> 587110.</p></tp:treatment-sec><tp:treatment-sec sec-type="Red List status" id="SECID0EKDBK"><title>Red List status.</title><p>LC.</p></tp:treatment-sec><ref-list><ref id="B75"><mixed-citation xmlns:xlink="http://www.w3.org/1999/xlink" xlink:type="simple">
          <person-group><name name-style="western"><surname>Matsui</surname><given-names>M</given-names></name><name name-style="western"><surname>Hamidy</surname><given-names>A</given-names></name><name name-style="western"><surname>Belabut</surname><given-names>DM</given-names></name><name name-style="western"><surname>Ahmad</surname><given-names>N</given-names></name><name name-style="western"><surname>Panha</surname><given-names>S</given-names></name><name name-style="western"><surname>Sudin</surname><given-names>A</given-names></name><name name-style="western"><surname>Khonsue</surname><given-names>W</given-names></name><name name-style="western"><surname>Oh</surname><given-names>H-S</given-names></name><name name-style="western"><surname>Jiang</surname><given-names>J-P</given-names></name><name name-style="western"><surname>Nishikawa</surname><given-names>K</given-names></name></person-group> (<year>2011</year>) <article-title>Systematic relationships of Oriental tiny frogs of the family <tp:taxon-name><tp:taxon-name-part taxon-name-part-type="family">Microhylidae</tp:taxon-name-part></tp:taxon-name> (<tp:taxon-name><tp:taxon-name-part taxon-name-part-type="class">Amphibia</tp:taxon-name-part></tp:taxon-name>, <tp:taxon-name><tp:taxon-name-part taxon-name-part-type="order">Anura</tp:taxon-name-part></tp:taxon-name>) as revealed by mtDNA genealogy.</article-title> <source>Molecular Phylogenetics and Evolution</source> <volume>61</volume>: <fpage>167</fpage>–<lpage>176</lpage>. <ext-link xlink:type="simple" ext-link-type="doi" xlink:href="10.1016/j.ympev.2011.05.015">https://doi.org/10.1016/j.ympev.2011.05.015</ext-link></mixed-citation></ref></ref-list></tp:taxon-treatment>
