# Supplementary material for: Filling the BINs of life: Report of an amphibian and reptile survey of the Tanintharyi (Tenasserim) Region of Myanmar, with DNA barcode data
Source: Zookeys. 2018 May 10;(757):85–152. doi: 10.3897/zookeys.757.24453 (PMC5958176; doi:10.3897/zookeys.757.24453)
Supplement: XML Treatment for Microhyla heymonsi [file zookeys.757.24453-treatment18.xml]

<!DOCTYPE tp:taxon-treatment
  PUBLIC "-//TaxonX//DTD Taxonomic Treatment Publishing DTD v0 20100105//EN" "tax-treatment-NSO.dtd">
<tp:taxon-treatment xmlns:tp="http://www.plazi.org/taxpub"><tp:treatment-meta><kwd-group><label>Taxon classification</label><kwd><named-content xmlns:xlink="http://www.w3.org/1999/xlink" content-type="kingdom">Animalia</named-content></kwd><kwd><named-content xmlns:xlink="http://www.w3.org/1999/xlink" content-type="order">Anura</named-content></kwd><kwd><named-content xmlns:xlink="http://www.w3.org/1999/xlink" content-type="family">Microhylidae</named-content></kwd></kwd-group><mixed-citation publication-type="journal"><person-group><name><surname>Mulcahy</surname><given-names>Daniel G.</given-names></name><name><surname>Lee</surname><given-names>Justin L.</given-names></name><name><surname>Miller</surname><given-names>Aryeh H.</given-names></name><name><surname>Chand</surname><given-names>Mia</given-names></name><name><surname>Thura</surname><given-names>Myint Kyaw</given-names></name><name><surname>Zug</surname><given-names>George R.</given-names></name></person-group><article-title>Filling the <abbrev xmlns:xlink="http://www.w3.org/1999/xlink" xlink:title="Barcode Index Numbers" xlink:type="simple">BINs</abbrev> of life: Report of an amphibian and reptile survey of the Tanintharyi (Tenasserim) Region of Myanmar, with DNA barcode data</article-title><source>Zookeys</source><day>10</day><month>5</month><year>2018</year><volume>2018</volume><issue>757</issue><fpage>85</fpage><lpage>152</lpage><pub-id pub-id-type="doi">10.3897/zookeys.757.24453</pub-id></mixed-citation></tp:treatment-meta><tp:nomenclature><tp:taxon-name>
                <tp:taxon-name-part taxon-name-part-type="genus" reg="Microhyla">Microhyla</tp:taxon-name-part>
                <tp:taxon-name-part taxon-name-part-type="species" reg="heymonsi">heymonsi</tp:taxon-name-part>
              </tp:taxon-name><tp:taxon-authority>Vogt, 1911</tp:taxon-authority></tp:nomenclature><tp:treatment-sec sec-type="description" id="SECID0EQEBK"><title>Description.</title><p>Adult female (<italic>n</italic> = 1) 25.1 mm, adult males (2) 20.1, 20.6 mm SVL.</p></tp:treatment-sec><tp:treatment-sec sec-type="natural history" id="SECID0EYEBK"><title>Natural history notes.</title><p>From flooded fields.</p></tp:treatment-sec><tp:treatment-sec sec-type="distribution" id="SECID0E4EBK"><title>General Distribution.</title><p>Northeast India through southern China to Taiwan, southward through Southeast Asia to Sumatra.</p></tp:treatment-sec><tp:treatment-sec sec-type="Molecular Data" id="SECID0ECFBK"><title>Molecular Data.</title><p>We sequenced four other individuals, two from Bago (<named-content xmlns:xlink="http://www.w3.org/1999/xlink" content-type="dwc:institutional_code" xlink:type="simple">USNM</named-content> 587130, <abbrev xmlns:xlink="http://www.w3.org/1999/xlink" content-type="institution" xlink:title="Myanmar Biodiversity Museum" id="ABBRID0ENFBK" xlink:type="simple">MBM</abbrev>-<named-content xmlns:xlink="http://www.w3.org/1999/xlink" content-type="dwc:institutional_code" xlink:type="simple">USNM</named-content>FS 35509) and two from Mandalay (<named-content xmlns:xlink="http://www.w3.org/1999/xlink" content-type="dwc:institutional_code" xlink:type="simple">USNM</named-content> 587138, <named-content xmlns:xlink="http://www.w3.org/1999/xlink" content-type="dwc:institutional_code" xlink:type="simple">USNM</named-content> 587140). These were each placed in their own <abbrev xmlns:xlink="http://www.w3.org/1999/xlink" xlink:title="cytochrome oxidase subunit 1" id="ABBRID0EBGBK" xlink:type="simple">COI</abbrev> <abbrev xmlns:xlink="http://www.w3.org/1999/xlink" xlink:title="Barcode Index Number" xlink:type="simple">BIN</abbrev>, as were our specimens from the Tanintharyi. These were similar to our Tanintharyi specimens based on 16S data and were all placed in a 16S clade with specimen in GenBank identified as <italic><tp:taxon-name><tp:taxon-name-part taxon-name-part-type="genus" reg="Microhyla">M.</tp:taxon-name-part> <tp:taxon-name-part taxon-name-part-type="species" reg="heymonsi">heymonsi</tp:taxon-name-part></tp:taxon-name></italic>. There were two distinct clades within the GenBank <italic><tp:taxon-name><tp:taxon-name-part taxon-name-part-type="genus" reg="Microhyla">M.</tp:taxon-name-part> <tp:taxon-name-part taxon-name-part-type="species" reg="heymonsi">heymonsi</tp:taxon-name-part></tp:taxon-name></italic> material; ours were placed in one with other specimens from Myanmar (e.g. <ext-link xmlns:xlink="http://www.w3.org/1999/xlink" ext-link-type="gen" xlink:href="KC179993" xlink:type="simple">KC179993</ext-link>), and Singapore (e.g. <ext-link xmlns:xlink="http://www.w3.org/1999/xlink" ext-link-type="gen" xlink:href="HM359093" xlink:type="simple">HM359093</ext-link>). <xref ref-type="bibr" rid="B99">Sheridan et al. (2010)</xref> identified three clades within <italic><tp:taxon-name><tp:taxon-name-part taxon-name-part-type="genus" reg="Microhyla">M.</tp:taxon-name-part> <tp:taxon-name-part taxon-name-part-type="species" reg="heymonsi">heymonsi</tp:taxon-name-part></tp:taxon-name></italic>. These data indicate this represents a species complex in need of further revision.</p></tp:treatment-sec><tp:treatment-sec sec-type="material" id="SECID0EKHBK"><title>Specimens examined.</title><p>
              <named-content xmlns:xlink="http://www.w3.org/1999/xlink" content-type="dwc:institutional_code" xlink:type="simple">USNM</named-content> 586955–957, <named-content xmlns:xlink="http://www.w3.org/1999/xlink" content-type="dwc:institutional_code" xlink:type="simple">USNM</named-content> 587130, <named-content xmlns:xlink="http://www.w3.org/1999/xlink" content-type="dwc:institutional_code" xlink:type="simple">USNM</named-content> 587138, <named-content xmlns:xlink="http://www.w3.org/1999/xlink" content-type="dwc:institutional_code" xlink:type="simple">USNM</named-content> 587140.</p></tp:treatment-sec><tp:treatment-sec sec-type="Red List status" id="SECID0EEIBK"><title>Red List status.</title><p>LC.</p></tp:treatment-sec><tp:treatment-sec sec-type="Additional Microhyla" id="SECID0EJIBK"><title>Additional <italic><tp:taxon-name><tp:taxon-name-part taxon-name-part-type="genus" reg="Microhyla">Microhyla</tp:taxon-name-part></tp:taxon-name></italic>.</title><p>We sequenced nine additional specimens of <italic><tp:taxon-name><tp:taxon-name-part taxon-name-part-type="genus" reg="Microhyla">Microhyla</tp:taxon-name-part></tp:taxon-name></italic> from northern Myanmar. Four (<named-content xmlns:xlink="http://www.w3.org/1999/xlink" content-type="dwc:institutional_code" xlink:type="simple">USNM</named-content>523975, <named-content xmlns:xlink="http://www.w3.org/1999/xlink" content-type="dwc:institutional_code" xlink:type="simple">USNM</named-content>523976, <named-content xmlns:xlink="http://www.w3.org/1999/xlink" content-type="dwc:institutional_code" xlink:type="simple">USNM</named-content>523979, <named-content xmlns:xlink="http://www.w3.org/1999/xlink" content-type="dwc:institutional_code" xlink:type="simple">USNM</named-content> 537450) from Sagaing did not match any species description, were placed in their own <abbrev xmlns:xlink="http://www.w3.org/1999/xlink" xlink:title="cytochrome oxidase subunit 1" id="ABBRID0ESJBK" xlink:type="simple">COI</abbrev> <abbrev xmlns:xlink="http://www.w3.org/1999/xlink" xlink:title="Barcode Index Number" xlink:type="simple">BIN</abbrev>, were placed in their own clade in the 16S tree, and likely represent a new species (<italic><tp:taxon-name><tp:taxon-name-part taxon-name-part-type="genus" reg="Microhyla">M.</tp:taxon-name-part></tp:taxon-name></italic> sp. A.). One identified as <italic><tp:taxon-name><tp:taxon-name-part taxon-name-part-type="genus" reg="Microhyla">M.</tp:taxon-name-part> <tp:taxon-name-part taxon-name-part-type="species" reg="rubra">rubra</tp:taxon-name-part></tp:taxon-name></italic> was placed in a <abbrev xmlns:xlink="http://www.w3.org/1999/xlink" xlink:title="cytochrome oxidase subunit 1" id="ABBRID0EIKBK" xlink:type="simple">COI</abbrev> <abbrev xmlns:xlink="http://www.w3.org/1999/xlink" xlink:title="Barcode Index Number" xlink:type="simple">BIN</abbrev> with another individual identified as <italic><tp:taxon-name><tp:taxon-name-part taxon-name-part-type="genus" reg="Microhyla">M.</tp:taxon-name-part> <tp:taxon-name-part taxon-name-part-type="species" reg="rubra">rubra</tp:taxon-name-part></tp:taxon-name></italic> from Myanmar and the 16S sequence is identical to a specimen in GenBank (<ext-link xmlns:xlink="http://www.w3.org/1999/xlink" ext-link-type="gen" xlink:href="KM509166" xlink:type="simple">KM509166</ext-link>) from Magway, Myanmar. Other specimens identified as <italic><tp:taxon-name><tp:taxon-name-part taxon-name-part-type="genus" reg="Microhyla">M.</tp:taxon-name-part> <tp:taxon-name-part taxon-name-part-type="species" reg="rubra">rubra</tp:taxon-name-part></tp:taxon-name></italic> in GenBank were placed elsewhere in the tree. However, six of these (<ext-link xmlns:xlink="http://www.w3.org/1999/xlink" ext-link-type="gen" xlink:href="KU214856" xlink:type="simple">KU214856</ext-link>–61) represent a recently described species (<italic><tp:taxon-name><tp:taxon-name-part taxon-name-part-type="genus" reg="Microhyla">M.</tp:taxon-name-part> <tp:taxon-name-part taxon-name-part-type="species" reg="mihintalei">mihintalei</tp:taxon-name-part></tp:taxon-name></italic>, <xref ref-type="bibr" rid="B119">Wijayathilaka et al. 2016</xref>), while the other two (<ext-link xmlns:xlink="http://www.w3.org/1999/xlink" ext-link-type="gen" xlink:href="AB201192" xlink:type="simple">AB201192</ext-link> and <ext-link xmlns:xlink="http://www.w3.org/1999/xlink" ext-link-type="gen" xlink:href="KU214855" xlink:type="simple">KU214855</ext-link>) represent <italic><tp:taxon-name><tp:taxon-name-part taxon-name-part-type="genus" reg="Microhyla">M.</tp:taxon-name-part> <tp:taxon-name-part taxon-name-part-type="species" reg="rubra">rubra</tp:taxon-name-part></tp:taxon-name></italic> from Sri Lanka and India (Karnataka). The type locality for <italic><tp:taxon-name><tp:taxon-name-part taxon-name-part-type="genus" reg="Microhyla">M.</tp:taxon-name-part> <tp:taxon-name-part taxon-name-part-type="species" reg="rubra">rubra</tp:taxon-name-part></tp:taxon-name></italic> is “in the Carnatic near rivers, in sandy banks… also Ceylon” India and Sri Lanka (fide <xref ref-type="bibr" rid="B32">Frost 2017</xref>). Therefore, our specimen, the <ext-link xmlns:xlink="http://www.w3.org/1999/xlink" ext-link-type="gen" xlink:href="KM509166" xlink:type="simple">KM509166</ext-link>, and the other specimen in the <abbrev xmlns:xlink="http://www.w3.org/1999/xlink" xlink:title="Barcode of Life Database" id="ABBRID0ELMBK" xlink:type="simple">BOLD</abbrev> <abbrev xmlns:xlink="http://www.w3.org/1999/xlink" xlink:title="Barcode Index Number" xlink:type="simple">BIN</abbrev> (<abbrev xmlns:xlink="http://www.w3.org/1999/xlink" xlink:title="Barcode of Life Database" id="ABBRID0EPMBK" xlink:type="simple">BOLD</abbrev>:ACW0810) likely represent a new species. We refer to our specimen as <italic><tp:taxon-name><tp:taxon-name-part taxon-name-part-type="genus" reg="Microhyla">M.</tp:taxon-name-part></tp:taxon-name></italic> sp. B. Two others identified as <italic><tp:taxon-name><tp:taxon-name-part taxon-name-part-type="genus" reg="Microhyla">M.</tp:taxon-name-part> <tp:taxon-name-part taxon-name-part-type="species" reg="berdmorei">berdmorei</tp:taxon-name-part></tp:taxon-name></italic> from Yangon (<abbrev xmlns:xlink="http://www.w3.org/1999/xlink" content-type="institution" xlink:title="Myanmar Biodiversity Museum" id="ABBRID0EFNBK" xlink:type="simple">MBM</abbrev>-<ext-link xmlns:xlink="http://www.w3.org/1999/xlink" ext-link-type="gen" xlink:href="JBS19917" xlink:type="simple">JBS19917</ext-link> <abbrev xmlns:xlink="http://www.w3.org/1999/xlink" content-type="institution" xlink:title="Myanmar Biodiversity Museum" id="ABBRID0EKNBK" xlink:type="simple">MBM</abbrev>-JBS 19929), and two <italic><tp:taxon-name><tp:taxon-name-part taxon-name-part-type="genus" reg="Microhyla">M.</tp:taxon-name-part> <tp:taxon-name-part taxon-name-part-type="species" reg="berdmorei">berdmorei</tp:taxon-name-part></tp:taxon-name></italic> from Bago (<abbrev xmlns:xlink="http://www.w3.org/1999/xlink" content-type="institution" xlink:title="Myanmar Biodiversity Museum" id="ABBRID0E1NBK" xlink:type="simple">MBM</abbrev>-<named-content xmlns:xlink="http://www.w3.org/1999/xlink" content-type="dwc:institutional_code" xlink:type="simple">USNM</named-content>-FS 35556, <named-content xmlns:xlink="http://www.w3.org/1999/xlink" content-type="dwc:institutional_code" xlink:type="simple">USNM</named-content> 587407) were placed in the same <abbrev xmlns:xlink="http://www.w3.org/1999/xlink" xlink:title="cytochrome oxidase subunit 1" id="ABBRID0EJOBK" xlink:type="simple">COI</abbrev> <abbrev xmlns:xlink="http://www.w3.org/1999/xlink" xlink:title="Barcode Index Number" xlink:type="simple">BIN</abbrev>, and were placed in a 16S clade identical to one from Sagaing, Myanmar (<ext-link xmlns:xlink="http://www.w3.org/1999/xlink" ext-link-type="gen" xlink:href="KC179981" xlink:type="simple">KC179981</ext-link>; <xref ref-type="bibr" rid="B26">de Sá et al. 2012</xref>) and similar to three others identified as “<italic>M. sp</italic>. B MS-2009” from Bangladesh (<xref ref-type="bibr" rid="B48">Hasan et al. 2012a</xref>). This clade was placed sister to two other clades identified as <italic><tp:taxon-name><tp:taxon-name-part taxon-name-part-type="genus" reg="Microhyla">M.</tp:taxon-name-part> <tp:taxon-name-part taxon-name-part-type="species" reg="berdmorei">berdmorei</tp:taxon-name-part></tp:taxon-name></italic> (and one <italic><tp:taxon-name><tp:taxon-name-part taxon-name-part-type="genus" reg="Microhyla">M.</tp:taxon-name-part> <tp:taxon-name-part taxon-name-part-type="species" reg="fowleri">fowleri</tp:taxon-name-part></tp:taxon-name></italic>), which suggests a species complex in need of revision. We sequenced a paratype (<named-content xmlns:xlink="http://www.w3.org/1999/xlink" content-type="dwc:institutional_code" xlink:type="simple">USNM</named-content> 523965) of <italic><tp:taxon-name><tp:taxon-name-part taxon-name-part-type="genus" reg="Kalophrynus">Kalophrynus</tp:taxon-name-part> <tp:taxon-name-part taxon-name-part-type="species" reg="anya">anya</tp:taxon-name-part></tp:taxon-name></italic> (<xref ref-type="bibr" rid="B126">Zug 2015</xref>) and one <italic><tp:taxon-name><tp:taxon-name-part taxon-name-part-type="genus" reg="Glyphoglossus">Glyphoglossus</tp:taxon-name-part> <tp:taxon-name-part taxon-name-part-type="species" reg="molossus">molossus</tp:taxon-name-part></tp:taxon-name></italic> (<named-content xmlns:xlink="http://www.w3.org/1999/xlink" content-type="dwc:institutional_code" xlink:type="simple">USNM</named-content> 523961), both from Sagaing, Myanmar.</p></tp:treatment-sec><ref-list><ref id="B99"><mixed-citation xmlns:xlink="http://www.w3.org/1999/xlink" xlink:type="simple">
          <person-group><name name-style="western"><surname>Sheridan</surname><given-names>JA</given-names></name><name name-style="western"><surname>Bickford</surname><given-names>D</given-names></name><name name-style="western"><surname>Su</surname><given-names>KF-Y</given-names></name></person-group> (<year>2010</year>) <article-title>An examination of call and genetic variation in three wide-ranging Southeast Asian anuran species.</article-title> <source>Raffles Bulletin of Zoology</source> <volume>58</volume>: <fpage>369</fpage>–<lpage>379</lpage>. <ext-link xlink:type="simple" ext-link-type="uri" xlink:href="http://scholarbank.nus.edu.sg/handle/10635/100064">http://scholarbank.nus.edu.sg/handle/10635/100064</ext-link></mixed-citation></ref><ref id="B119"><mixed-citation xmlns:xlink="http://www.w3.org/1999/xlink" xlink:type="simple">
          <person-group><name name-style="western"><surname>Wijayathilaka</surname><given-names>N</given-names></name><name name-style="western"><surname>Garg</surname><given-names>S</given-names></name><name name-style="western"><surname>Senevirathne</surname><given-names>G</given-names></name><name name-style="western"><surname>Karunarathna</surname><given-names>N</given-names></name><name name-style="western"><surname>Biju</surname><given-names>SD</given-names></name><name name-style="western"><surname>Meegaskumbura</surname><given-names>M</given-names></name></person-group> (<year>2016</year>) <article-title>A new species of <italic><tp:taxon-name><tp:taxon-name-part taxon-name-part-type="genus">Microhyla</tp:taxon-name-part></tp:taxon-name></italic> (<tp:taxon-name><tp:taxon-name-part taxon-name-part-type="order">Anura</tp:taxon-name-part></tp:taxon-name>: <tp:taxon-name><tp:taxon-name-part taxon-name-part-type="family">Microhylidae</tp:taxon-name-part></tp:taxon-name>) from Sri Lanka: an integrative taxonomic approach.</article-title> <source>Zootaxa</source> <volume>4066</volume>: <fpage>331</fpage>–<lpage>342</lpage>. <ext-link xlink:type="simple" ext-link-type="doi" xlink:href="10.11646/zootaxa.4066.3.9">http://doi.org/10.11646/zootaxa.4066.3.9</ext-link></mixed-citation></ref><ref id="B32"><mixed-citation xmlns:xlink="http://www.w3.org/1999/xlink" xlink:type="simple">
          <person-group><name name-style="western"><surname>Frost</surname><given-names>DR</given-names></name></person-group> (<year>2017</year>) Amphibian species of the world: An online reference. Version 6.0 (Oct. 2017). American Museum of Natural History, New York, USA. <ext-link xlink:type="simple" ext-link-type="uri" xlink:href="http://research.amnh.org/herpetology/amphibia/index.html">http://research.amnh.org/herpetology/amphibia/index.html</ext-link></mixed-citation></ref><ref id="B26"><mixed-citation xmlns:xlink="http://www.w3.org/1999/xlink" xlink:type="simple">
          <person-group><name name-style="western"><surname>de Sá</surname><given-names>RO</given-names></name><name name-style="western"><surname>Streicher</surname><given-names>JW</given-names></name><name name-style="western"><surname>Sekonyela</surname><given-names>R</given-names></name><name name-style="western"><surname>Forlani</surname><given-names>MC</given-names></name><name name-style="western"><surname>Loader</surname><given-names>SP</given-names></name><name name-style="western"><surname>Greenbaum</surname><given-names>E</given-names></name><name name-style="western"><surname>Richards</surname><given-names>S</given-names></name><name name-style="western"><surname>Haddad</surname><given-names>CFB</given-names></name></person-group> (<year>2012</year>) Molecular phylogeny of microhylid frogs (<tp:taxon-name><tp:taxon-name-part taxon-name-part-type="order">Anura</tp:taxon-name-part></tp:taxon-name>: <tp:taxon-name><tp:taxon-name-part taxon-name-part-type="family">Microhylidae</tp:taxon-name-part></tp:taxon-name>) with emphasis on relationships among New World genera. BMC Evolutionary Biology 12: 241. <ext-link xlink:type="simple" ext-link-type="uri" xlink:href="http://www.biomedcentral.com/1471-2148/12/241">http://www.biomedcentral.com/1471-2148/12/241</ext-link></mixed-citation></ref><ref id="B48"><mixed-citation xmlns:xlink="http://www.w3.org/1999/xlink" xlink:type="simple">
          <person-group><name name-style="western"><surname>Hasan</surname><given-names>M</given-names></name><name name-style="western"><surname>Islam</surname><given-names>MM</given-names></name><name name-style="western"><surname>Khan</surname><given-names>MMR</given-names></name><name name-style="western"><surname>Alam</surname><given-names>MS</given-names></name><name name-style="western"><surname>Kurabayashi</surname><given-names>A</given-names></name><name name-style="western"><surname>Igawa</surname><given-names>T</given-names></name><name name-style="western"><surname>Kuaramoto</surname><given-names>M</given-names></name><name name-style="western"><surname>Sumida</surname><given-names>M</given-names></name></person-group> (<year>2012a</year>) <article-title>Cryptic anuran biodiversity in Bangladesh revealed by mitochondrial 16S rRNA gene sequences.</article-title> <source>Zoological Science</source> <volume>29</volume>: <fpage>162</fpage>–<lpage>172</lpage>. <ext-link xlink:type="simple" ext-link-type="doi" xlink:href="10.2108/zsj.29.162">http://dx.doi.org/10.2108/zsj.29.162</ext-link></mixed-citation></ref><ref id="B126"><mixed-citation xmlns:xlink="http://www.w3.org/1999/xlink" xlink:type="simple">
          <person-group><name name-style="western"><surname>Zug</surname><given-names>GR</given-names></name></person-group> (<year>2015</year>) <article-title>Morphology and systematics of <italic><tp:taxon-name><tp:taxon-name-part taxon-name-part-type="genus">Kalophrynus</tp:taxon-name-part> <tp:taxon-name-part taxon-name-part-type="species">interlineatus-pleurostigma</tp:taxon-name-part></tp:taxon-name></italic> populations (<tp:taxon-name><tp:taxon-name-part taxon-name-part-type="order">Anura</tp:taxon-name-part></tp:taxon-name>: <tp:taxon-name><tp:taxon-name-part taxon-name-part-type="family">Microhylidae</tp:taxon-name-part></tp:taxon-name>: <tp:taxon-name><tp:taxon-name-part taxon-name-part-type="subfamily">Kalophryninae</tp:taxon-name-part></tp:taxon-name>) and a taxonomy of the genus <italic><tp:taxon-name><tp:taxon-name-part taxon-name-part-type="genus">Kalophrynus</tp:taxon-name-part></tp:taxon-name></italic> Tschudi, Asian Sticky Frogs.</article-title> <source>Proceedings of the California Academy of Sciences</source> <volume>62</volume>: <fpage>135</fpage>–<lpage>190</lpage>.</mixed-citation></ref></ref-list></tp:taxon-treatment>
