# Supplementary material for: Filling the BINs of life: Report of an amphibian and reptile survey of the Tanintharyi (Tenasserim) Region of Myanmar, with DNA barcode data
Source: Zookeys. 2018 May 10;(757):85–152. doi: 10.3897/zookeys.757.24453 (PMC5958176; doi:10.3897/zookeys.757.24453)
Supplement: XML Treatment for Amolops panhai [file zookeys.757.24453-treatment19.xml]

<!DOCTYPE tp:taxon-treatment
  PUBLIC "-//TaxonX//DTD Taxonomic Treatment Publishing DTD v0 20100105//EN" "tax-treatment-NSO.dtd">
<tp:taxon-treatment xmlns:tp="http://www.plazi.org/taxpub"><tp:treatment-meta><kwd-group><label>Taxon classification</label><kwd><named-content xmlns:xlink="http://www.w3.org/1999/xlink" content-type="kingdom">Animalia</named-content></kwd><kwd><named-content xmlns:xlink="http://www.w3.org/1999/xlink" content-type="order">Anura</named-content></kwd><kwd><named-content xmlns:xlink="http://www.w3.org/1999/xlink" content-type="family">Ranidae</named-content></kwd></kwd-group><mixed-citation publication-type="journal"><person-group><name><surname>Mulcahy</surname><given-names>Daniel G.</given-names></name><name><surname>Lee</surname><given-names>Justin L.</given-names></name><name><surname>Miller</surname><given-names>Aryeh H.</given-names></name><name><surname>Chand</surname><given-names>Mia</given-names></name><name><surname>Thura</surname><given-names>Myint Kyaw</given-names></name><name><surname>Zug</surname><given-names>George R.</given-names></name></person-group><article-title>Filling the <abbrev xmlns:xlink="http://www.w3.org/1999/xlink" xlink:title="Barcode Index Numbers" xlink:type="simple">BINs</abbrev> of life: Report of an amphibian and reptile survey of the Tanintharyi (Tenasserim) Region of Myanmar, with DNA barcode data</article-title><source>Zookeys</source><day>10</day><month>5</month><year>2018</year><volume>2018</volume><issue>757</issue><fpage>85</fpage><lpage>152</lpage><pub-id pub-id-type="doi">10.3897/zookeys.757.24453</pub-id></mixed-citation></tp:treatment-meta><tp:nomenclature><tp:taxon-name>
                <tp:taxon-name-part taxon-name-part-type="genus" reg="Amolops">Amolops</tp:taxon-name-part>
                <tp:taxon-name-part taxon-name-part-type="species" reg="panhai">panhai</tp:taxon-name-part>
              </tp:taxon-name><tp:taxon-authority>Matsui &amp; Nabhitabhata, 2006</tp:taxon-authority></tp:nomenclature><tp:treatment-sec sec-type="description" id="SECID0EOSBK"><title>Description.</title><p>All juveniles (<italic>n</italic> = 12) 29.4–35.2 SVL.</p></tp:treatment-sec><tp:treatment-sec sec-type="natural history" id="SECID0EWSBK"><title>Natural history notes.</title><p>Moderately common in the areas of large rocks and splash zones.</p></tp:treatment-sec><tp:treatment-sec sec-type="distribution" id="SECID0E2SBK"><title>General Distribution.</title><p>Tanintharyi, Myanmar and western/central peninsular Thailand.</p></tp:treatment-sec><tp:treatment-sec sec-type="Molecular Data" id="SECID0EATBK"><title>Molecular Data.</title><p>Our specimens were less than 1% (<abbrev xmlns:xlink="http://www.w3.org/1999/xlink" xlink:title="cytochrome oxidase subunit 1" id="ABBRID0EGTBK" xlink:type="simple">COI</abbrev> and 16S) sequence divergence from each other. These were placed in a <abbrev xmlns:xlink="http://www.w3.org/1999/xlink" xlink:title="cytochrome oxidase subunit 1" id="ABBRID0EKTBK" xlink:type="simple">COI</abbrev> <abbrev xmlns:xlink="http://www.w3.org/1999/xlink" xlink:title="Barcode Index Number" xlink:type="simple">BIN</abbrev> with two individuals of <italic><tp:taxon-name><tp:taxon-name-part taxon-name-part-type="genus" reg="Amolops">A.</tp:taxon-name-part> <tp:taxon-name-part taxon-name-part-type="species" reg="panhai">panhai</tp:taxon-name-part></tp:taxon-name></italic> from Thailand (<xref ref-type="bibr" rid="B47">Grosjean et al. 2015b</xref>). Our specimens were placed in a 16S clade with other individuals from GenBank identified as <italic><tp:taxon-name><tp:taxon-name-part taxon-name-part-type="genus" reg="Amolops">A.</tp:taxon-name-part> <tp:taxon-name-part taxon-name-part-type="species" reg="panhai">panhai</tp:taxon-name-part></tp:taxon-name></italic> from Dawei, Tanintharyi, Myanmar (<ext-link xmlns:xlink="http://www.w3.org/1999/xlink" ext-link-type="gen" xlink:href="JF794451" xlink:type="simple">JF794451</ext-link>, <xref ref-type="bibr" rid="B27">Dever et al. 2012</xref>) and Thailand (<ext-link xmlns:xlink="http://www.w3.org/1999/xlink" ext-link-type="gen" xlink:href="AB211487" xlink:type="simple">AB211487</ext-link>–8, <xref ref-type="bibr" rid="B74">Matsui et al. 2006</xref>; <ext-link xmlns:xlink="http://www.w3.org/1999/xlink" ext-link-type="gen" xlink:href="KR827705" xlink:type="simple">KR827705</ext-link>–6, <xref ref-type="bibr" rid="B47">Grosjean et al. 2015b</xref>). Our specimens were placed sister to two <abbrev xmlns:xlink="http://www.w3.org/1999/xlink" xlink:title="cytochrome oxidase subunit 1" id="ABBRID0EUUBK" xlink:type="simple">COI</abbrev> barcodes for <italic><tp:taxon-name><tp:taxon-name-part taxon-name-part-type="genus" reg="Amolops">A.</tp:taxon-name-part> <tp:taxon-name-part taxon-name-part-type="species" reg="panhai">panhai</tp:taxon-name-part></tp:taxon-name></italic> (<ext-link xmlns:xlink="http://www.w3.org/1999/xlink" ext-link-type="gen" xlink:href="KR087620" xlink:type="simple">KR087620</ext-link>–1), two of the same individuals for which 16S data were available (<xref ref-type="bibr" rid="B47">Grosjean et al. 2015b</xref>).</p></tp:treatment-sec><tp:treatment-sec sec-type="material" id="SECID0EHVBK"><title>Specimens examined.</title><p>
              <named-content xmlns:xlink="http://www.w3.org/1999/xlink" content-type="dwc:institutional_code" xlink:type="simple">USNM</named-content> 586958–969.</p></tp:treatment-sec><tp:treatment-sec sec-type="Red List status" id="SECID0ESVBK"><title>Red List status.</title><p>LC.</p></tp:treatment-sec><tp:treatment-sec sec-type="comments" id="SECID0EXVBK"><title>Comments.</title><p>We included three individuals (<named-content xmlns:xlink="http://www.w3.org/1999/xlink" content-type="dwc:institutional_code" xlink:type="simple">USNM</named-content> 564958, <named-content xmlns:xlink="http://www.w3.org/1999/xlink" content-type="dwc:institutional_code" xlink:type="simple">USNM</named-content> 564961, <named-content xmlns:xlink="http://www.w3.org/1999/xlink" content-type="dwc:institutional_code" xlink:type="simple">USNM</named-content> 564967) of <italic><tp:taxon-name><tp:taxon-name-part taxon-name-part-type="genus" reg="Amolops">Amolops</tp:taxon-name-part> <tp:taxon-name-part taxon-name-part-type="species" reg="marmoratus">marmoratus</tp:taxon-name-part></tp:taxon-name></italic> from Mon State, Myanmar. These were placed in a <abbrev xmlns:xlink="http://www.w3.org/1999/xlink" xlink:title="cytochrome oxidase subunit 1" id="ABBRID0EXWBK" xlink:type="simple">COI</abbrev> <abbrev xmlns:xlink="http://www.w3.org/1999/xlink" xlink:title="Barcode Index Number" xlink:type="simple">BIN</abbrev> with another individual from Thailand identified as <italic><tp:taxon-name><tp:taxon-name-part taxon-name-part-type="genus" reg="Amolops">A.</tp:taxon-name-part> <tp:taxon-name-part taxon-name-part-type="species" reg="marmoratus">marmoratus</tp:taxon-name-part></tp:taxon-name></italic>, and in a 16S clade with other individuals identified as <italic><tp:taxon-name><tp:taxon-name-part taxon-name-part-type="genus" reg="Amolops">A.</tp:taxon-name-part> <tp:taxon-name-part taxon-name-part-type="species" reg="marmoratus">marmoratus</tp:taxon-name-part></tp:taxon-name></italic> from Myanmar (<xref ref-type="bibr" rid="B27">Dever et al. 2012</xref>) in the Tanintharyi (<ext-link xmlns:xlink="http://www.w3.org/1999/xlink" ext-link-type="gen" xlink:href="JF794450" xlink:type="simple">JF794450</ext-link>), Mon State (<ext-link xmlns:xlink="http://www.w3.org/1999/xlink" ext-link-type="gen" xlink:href="JF794452" xlink:type="simple">JF794452</ext-link>–56), and Shan State (<ext-link xmlns:xlink="http://www.w3.org/1999/xlink" ext-link-type="gen" xlink:href="JF794470" xlink:type="simple">JF794470</ext-link>) and Thailand (<ext-link xmlns:xlink="http://www.w3.org/1999/xlink" ext-link-type="gen" xlink:href="AB211486" xlink:type="simple">AB211486</ext-link>, <xref ref-type="bibr" rid="B74">Matsui et al. 2006</xref>). Our specimens were placed sister to one <abbrev xmlns:xlink="http://www.w3.org/1999/xlink" xlink:title="cytochrome oxidase subunit 1" id="ABBRID0EZXBK" xlink:type="simple">COI</abbrev> barcode for <italic><tp:taxon-name><tp:taxon-name-part taxon-name-part-type="genus" reg="Amolops">A.</tp:taxon-name-part> <tp:taxon-name-part taxon-name-part-type="species" reg="marmoratus">marmoratus</tp:taxon-name-part></tp:taxon-name></italic> (<ext-link xmlns:xlink="http://www.w3.org/1999/xlink" ext-link-type="gen" xlink:href="KR087617" xlink:type="simple">KR087617</ext-link>), one of the same individuals for which 16S data were available (<xref ref-type="bibr" rid="B47">Grosjean et al. 2015b</xref>).</p></tp:treatment-sec><ref-list><ref id="B47"><mixed-citation xmlns:xlink="http://www.w3.org/1999/xlink" xlink:type="simple">
          <person-group><name name-style="western"><surname>Grosjean</surname><given-names>S</given-names></name><name name-style="western"><surname>Ohler</surname><given-names>A</given-names></name><name name-style="western"><surname>Chuaynkern</surname><given-names>Y</given-names></name><name name-style="western"><surname>Cruaud</surname><given-names>C</given-names></name><name name-style="western"><surname>Hassanin</surname><given-names>A</given-names></name></person-group> (<year>2015b</year>) <article-title>Improving biodiversity assessment of anuran amphibians using DNA barcoding of tadpoles. Case studies from Southeast Asia.</article-title> <source>Comptes Rendus Biologies</source> <volume>338</volume>: <fpage>351</fpage>–<lpage>361</lpage>. <ext-link xlink:type="simple" ext-link-type="doi" xlink:href="10.1016/j.crvi.2015.03.015">http://dx.doi.org/10.1016/j.crvi.2015.03.015</ext-link></mixed-citation></ref><ref id="B27"><mixed-citation xmlns:xlink="http://www.w3.org/1999/xlink" xlink:type="simple">
          <person-group><name name-style="western"><surname>Dever</surname><given-names>JA</given-names></name><name name-style="western"><surname>Fuiten</surname><given-names>AM</given-names></name><name name-style="western"><surname>Konu</surname><given-names>Ö</given-names></name><name name-style="western"><surname>Wilkinson</surname><given-names>JA</given-names></name></person-group> (<year>2012</year>) <article-title>Cryptic torrent frogs of Myanmar: An examination of the <italic><tp:taxon-name><tp:taxon-name-part taxon-name-part-type="genus">Amolops</tp:taxon-name-part> <tp:taxon-name-part taxon-name-part-type="species">marmoratus</tp:taxon-name-part></tp:taxon-name></italic> species complex with the resurrection of <italic><tp:taxon-name><tp:taxon-name-part taxon-name-part-type="genus">Amolops</tp:taxon-name-part> <tp:taxon-name-part taxon-name-part-type="species">afghanus</tp:taxon-name-part></tp:taxon-name></italic> and the identification of a new species.</article-title> <source>Copeia</source> <volume>2012</volume>: <fpage>57</fpage>–<lpage>76</lpage>. <ext-link xlink:type="simple" ext-link-type="doi" xlink:href="10.1643/CH-10-180">https://dx.doi.org/10.1643/CH-10-180</ext-link></mixed-citation></ref><ref id="B74"><mixed-citation xmlns:xlink="http://www.w3.org/1999/xlink" xlink:type="simple">
          <person-group><name name-style="western"><surname>Matsui</surname><given-names>M</given-names></name><name name-style="western"><surname>Shimada</surname><given-names>T</given-names></name><name name-style="western"><surname>Liu</surname><given-names>WZ</given-names></name><name name-style="western"><surname>Maryati</surname><given-names>M</given-names></name><name name-style="western"><surname>Khonsue</surname><given-names>W</given-names></name><name name-style="western"><surname>Orlov</surname><given-names>N</given-names></name></person-group> (<year>2006</year>) <article-title>Phylogenetic relationships of Oriental torrent frogs in the genus <italic><tp:taxon-name><tp:taxon-name-part taxon-name-part-type="genus">Amolops</tp:taxon-name-part></tp:taxon-name></italic> and its allies (<tp:taxon-name><tp:taxon-name-part taxon-name-part-type="class">Amphibia</tp:taxon-name-part></tp:taxon-name>, <tp:taxon-name><tp:taxon-name-part taxon-name-part-type="order">Anura</tp:taxon-name-part></tp:taxon-name>, <tp:taxon-name><tp:taxon-name-part taxon-name-part-type="family">Ranidae</tp:taxon-name-part></tp:taxon-name>).</article-title> <source>Molecular Phylogenetics and Evolution</source> <volume>38</volume>: <fpage>659</fpage>–<lpage>666</lpage>. <ext-link xlink:type="simple" ext-link-type="doi" xlink:href="10.1016/j.ympev.2005.11.019">https://doi.org/10.1016/j.ympev.2005.11.019</ext-link></mixed-citation></ref></ref-list></tp:taxon-treatment>
