# Supplementary material for: Filling the BINs of life: Report of an amphibian and reptile survey of the Tanintharyi (Tenasserim) Region of Myanmar, with DNA barcode data
Source: Zookeys. 2018 May 10;(757):85–152. doi: 10.3897/zookeys.757.24453 (PMC5958176; doi:10.3897/zookeys.757.24453)
Supplement: XML Treatment for Hylarana erythraea [file zookeys.757.24453-treatment21.xml]

<!DOCTYPE tp:taxon-treatment
  PUBLIC "-//TaxonX//DTD Taxonomic Treatment Publishing DTD v0 20100105//EN" "tax-treatment-NSO.dtd">
<tp:taxon-treatment xmlns:tp="http://www.plazi.org/taxpub"><tp:treatment-meta><kwd-group><label>Taxon classification</label><kwd><named-content xmlns:xlink="http://www.w3.org/1999/xlink" content-type="kingdom">Animalia</named-content></kwd><kwd><named-content xmlns:xlink="http://www.w3.org/1999/xlink" content-type="order">Anura</named-content></kwd><kwd><named-content xmlns:xlink="http://www.w3.org/1999/xlink" content-type="family">Ranidae</named-content></kwd></kwd-group><mixed-citation publication-type="journal"><person-group><name><surname>Mulcahy</surname><given-names>Daniel G.</given-names></name><name><surname>Lee</surname><given-names>Justin L.</given-names></name><name><surname>Miller</surname><given-names>Aryeh H.</given-names></name><name><surname>Chand</surname><given-names>Mia</given-names></name><name><surname>Thura</surname><given-names>Myint Kyaw</given-names></name><name><surname>Zug</surname><given-names>George R.</given-names></name></person-group><article-title>Filling the <abbrev xmlns:xlink="http://www.w3.org/1999/xlink" xlink:title="Barcode Index Numbers" xlink:type="simple">BINs</abbrev> of life: Report of an amphibian and reptile survey of the Tanintharyi (Tenasserim) Region of Myanmar, with DNA barcode data</article-title><source>Zookeys</source><day>10</day><month>5</month><year>2018</year><volume>2018</volume><issue>757</issue><fpage>85</fpage><lpage>152</lpage><pub-id pub-id-type="doi">10.3897/zookeys.757.24453</pub-id></mixed-citation></tp:treatment-meta><tp:nomenclature><tp:taxon-name>
                <tp:taxon-name-part taxon-name-part-type="genus" reg="Hylarana">Hylarana</tp:taxon-name-part>
                <tp:taxon-name-part taxon-name-part-type="species" reg="erythraea">erythraea</tp:taxon-name-part>
              </tp:taxon-name><tp:taxon-authority>(Schlegel, 1837)</tp:taxon-authority></tp:nomenclature><tp:treatment-sec sec-type="description" id="SECID0EZ4BK"><title>Description.</title><p>Adult female, 71.8 mm SVL.</p></tp:treatment-sec><tp:treatment-sec sec-type="natural history" id="SECID0E54BK"><title>Natural history notes.</title><p>This gravid female was found in a flooded field.</p></tp:treatment-sec><tp:treatment-sec sec-type="distribution" id="SECID0ED5BK"><title>General Distribution.</title><p>Eastern Myanmar and Southeast Asia southward to Borneo.</p></tp:treatment-sec><tp:treatment-sec sec-type="Molecular Data" id="SECID0EI5BK"><title>Molecular Data.</title><p>In addition to our single specimen, we sequenced two individuals (<named-content xmlns:xlink="http://www.w3.org/1999/xlink" content-type="dwc:institutional_code" xlink:type="simple">USNM</named-content> 583188 and <named-content xmlns:xlink="http://www.w3.org/1999/xlink" content-type="dwc:institutional_code" xlink:type="simple">USNM</named-content> 583191) from the Yangon region. Our specimen was 2.3% sequence divergence from the Yangon specimens for <abbrev xmlns:xlink="http://www.w3.org/1999/xlink" xlink:title="cytochrome oxidase subunit 1" id="ABBRID0EY5BK" xlink:type="simple">COI</abbrev> and they were placed in separate <abbrev xmlns:xlink="http://www.w3.org/1999/xlink" xlink:title="Barcode Index Numbers" xlink:type="simple">BINs</abbrev>, and ranged from 0–0.2% sequence from each other for 16S, and were placed in a 16S clade with other individuals identified as <italic><tp:taxon-name><tp:taxon-name-part taxon-name-part-type="genus" reg="Hylarana">H.</tp:taxon-name-part> <tp:taxon-name-part taxon-name-part-type="species" reg="erythraea">erythraea</tp:taxon-name-part></tp:taxon-name></italic> from the Yangon area (<ext-link xmlns:xlink="http://www.w3.org/1999/xlink" ext-link-type="gen" xlink:href="KR264118" xlink:type="simple">KR264118</ext-link>–19; <named-content xmlns:xlink="http://www.w3.org/1999/xlink" content-type="dwc:institutional_code" xlink:type="simple">USNM</named-content> 583188 and <named-content xmlns:xlink="http://www.w3.org/1999/xlink" content-type="dwc:institutional_code" xlink:type="simple">USNM</named-content> 583190), and Tanintharyi (<ext-link xmlns:xlink="http://www.w3.org/1999/xlink" ext-link-type="gen" xlink:href="KR264061" xlink:type="simple">KR264061</ext-link>, <ext-link xmlns:xlink="http://www.w3.org/1999/xlink" ext-link-type="gen" xlink:href="KR264066" xlink:type="simple">KR264066</ext-link>; <named-content xmlns:xlink="http://www.w3.org/1999/xlink" content-type="dwc:institutional_code" xlink:type="simple">CAS</named-content> 229614 and <named-content xmlns:xlink="http://www.w3.org/1999/xlink" content-type="dwc:institutional_code" xlink:type="simple">CAS</named-content> 247465), Myanmar (<xref ref-type="bibr" rid="B82">Oliver et al. 2015</xref>), and Thailand (<ext-link xmlns:xlink="http://www.w3.org/1999/xlink" ext-link-type="gen" xlink:href="KR827786" xlink:type="simple">KR827786</ext-link>, <xref ref-type="bibr" rid="B47">Grosjean et al. 2015b</xref>). We note there are several other clades of <italic><tp:taxon-name><tp:taxon-name-part taxon-name-part-type="genus" reg="Hylarana">H.</tp:taxon-name-part> <tp:taxon-name-part taxon-name-part-type="species" reg="erythraea">erythraea</tp:taxon-name-part></tp:taxon-name></italic> in our 16S tree, and though they all represent a monophyletic group, there is great molecular divergence among them, indicating another species complex in need of revision. Our specimens were placed sister to a <abbrev xmlns:xlink="http://www.w3.org/1999/xlink" xlink:title="cytochrome oxidase subunit 1" id="ABBRID0EOACK" xlink:type="simple">COI</abbrev> barcode for <italic><tp:taxon-name><tp:taxon-name-part taxon-name-part-type="genus" reg="Hylarana">H.</tp:taxon-name-part> <tp:taxon-name-part taxon-name-part-type="species" reg="erythraea">erythraea</tp:taxon-name-part></tp:taxon-name></italic> (<ext-link xmlns:xlink="http://www.w3.org/1999/xlink" ext-link-type="gen" xlink:href="KR087693" xlink:type="simple">KR087693</ext-link>), one of the same individuals for which 16S date were available (<xref ref-type="bibr" rid="B47">Grosjean et al. 2015b</xref>), and this clade was sister to another clade of <italic><tp:taxon-name><tp:taxon-name-part taxon-name-part-type="genus" reg="Hylarana">H.</tp:taxon-name-part> <tp:taxon-name-part taxon-name-part-type="species" reg="erythraea">erythraea</tp:taxon-name-part></tp:taxon-name></italic>, similar to the 16S results.</p></tp:treatment-sec><tp:treatment-sec sec-type="material" id="SECID0EMBCK"><title>Specimens examined.</title><p>
              <named-content xmlns:xlink="http://www.w3.org/1999/xlink" content-type="dwc:institutional_code" xlink:type="simple">USNM</named-content> 586979, <named-content xmlns:xlink="http://www.w3.org/1999/xlink" content-type="dwc:institutional_code" xlink:type="simple">USNM</named-content> 583188–91.</p></tp:treatment-sec><tp:treatment-sec sec-type="Red List status" id="SECID0E3BCK"><title>Red List status.</title><p>LC.</p></tp:treatment-sec><tp:treatment-sec sec-type="Additional Hylarana" id="SECID0EBCCK"><title>Additional <italic><tp:taxon-name><tp:taxon-name-part taxon-name-part-type="genus" reg="Hylarana">Hylarana</tp:taxon-name-part></tp:taxon-name></italic>.</title><p>When we began the barcode analysis of our Tanintharyi <italic><tp:taxon-name><tp:taxon-name-part taxon-name-part-type="genus" reg="Hylarana">Hylarana</tp:taxon-name-part></tp:taxon-name></italic>, the genus contained more than three dozen species. <italic><tp:taxon-name><tp:taxon-name-part taxon-name-part-type="genus" reg="Hylarana">Hylarana</tp:taxon-name-part></tp:taxon-name></italic> sensu lato was clearly not a monophyletic group, as <xref ref-type="bibr" rid="B82">Oliver et al. (2015)</xref> subsequently demonstrated by restricting it to four species (<italic><tp:taxon-name><tp:taxon-name-part taxon-name-part-type="genus" reg="Hylarana">H.</tp:taxon-name-part> <tp:taxon-name-part taxon-name-part-type="species" reg="erythraea">erythraea</tp:taxon-name-part></tp:taxon-name></italic>, <italic><tp:taxon-name><tp:taxon-name-part taxon-name-part-type="genus" reg="Hylarana">H.</tp:taxon-name-part> <tp:taxon-name-part taxon-name-part-type="species" reg="macrodactyla">macrodactyla</tp:taxon-name-part></tp:taxon-name></italic>, <italic><tp:taxon-name><tp:taxon-name-part taxon-name-part-type="genus" reg="Hylarana">H.</tp:taxon-name-part> <tp:taxon-name-part taxon-name-part-type="species" reg="tytleri">tytleri</tp:taxon-name-part></tp:taxon-name></italic>, and <italic><tp:taxon-name><tp:taxon-name-part taxon-name-part-type="genus" reg="Hylarana">H.</tp:taxon-name-part> <tp:taxon-name-part taxon-name-part-type="species" reg="taipehensis">taipehensis</tp:taxon-name-part></tp:taxon-name></italic>) of which the first three species likely have populations in Myanmar. Because of the larger content of <italic><tp:taxon-name><tp:taxon-name-part taxon-name-part-type="genus" reg="Hylarana">Hylarana</tp:taxon-name-part></tp:taxon-name></italic> s. l., we sequenced several other individuals from elsewhere in Myanmar, including six <italic><tp:taxon-name><tp:taxon-name-part taxon-name-part-type="genus" reg="Hylarana">H.</tp:taxon-name-part> <tp:taxon-name-part taxon-name-part-type="species" reg="lateralis">lateralis</tp:taxon-name-part></tp:taxon-name></italic>, two from Yangon (<named-content xmlns:xlink="http://www.w3.org/1999/xlink" content-type="dwc:institutional_code" xlink:type="simple">USNM</named-content> 583187 and <abbrev xmlns:xlink="http://www.w3.org/1999/xlink" content-type="institution" xlink:title="Myanmar Biodiversity Museum" id="ABBRID0EEFCK" xlink:type="simple">MBM</abbrev>-JBS 19852), four from Sagaing (<named-content xmlns:xlink="http://www.w3.org/1999/xlink" content-type="dwc:institutional_code" xlink:type="simple">USNM</named-content> 520401, <named-content xmlns:xlink="http://www.w3.org/1999/xlink" content-type="dwc:institutional_code" xlink:type="simple">USNM</named-content> 523999, <named-content xmlns:xlink="http://www.w3.org/1999/xlink" content-type="dwc:institutional_code" xlink:type="simple">USNM</named-content> 524000, and <named-content xmlns:xlink="http://www.w3.org/1999/xlink" content-type="dwc:institutional_code" xlink:type="simple">USNM</named-content> 537463), two <italic><tp:taxon-name><tp:taxon-name-part taxon-name-part-type="genus" reg="Hylarana">H.</tp:taxon-name-part> <tp:taxon-name-part taxon-name-part-type="species" reg="macrodactyla">macrodactyla</tp:taxon-name-part></tp:taxon-name></italic> from Bago (<named-content xmlns:xlink="http://www.w3.org/1999/xlink" content-type="dwc:institutional_code" xlink:type="simple">USNM</named-content> 583137 and <abbrev xmlns:xlink="http://www.w3.org/1999/xlink" content-type="institution" xlink:title="Myanmar Biodiversity Museum" id="ABBRID0ENGCK" xlink:type="simple">MBM</abbrev>-<named-content xmlns:xlink="http://www.w3.org/1999/xlink" content-type="dwc:institutional_code" xlink:type="simple">USNM</named-content>-FS 35511), one <italic><tp:taxon-name><tp:taxon-name-part taxon-name-part-type="genus" reg="Hylarana">H.</tp:taxon-name-part> <tp:taxon-name-part taxon-name-part-type="species" reg="macrodactyla">macrodactyla</tp:taxon-name-part></tp:taxon-name></italic> from Sagaing (<named-content xmlns:xlink="http://www.w3.org/1999/xlink" content-type="dwc:institutional_code" xlink:type="simple">USNM</named-content> 520469), and one <tp:taxon-name><tp:taxon-name-part taxon-name-part-type="genus" reg="Humerana">Humerana</tp:taxon-name-part> <tp:taxon-name-part taxon-name-part-type="uncertainty-rank">cf.</tp:taxon-name-part> <tp:taxon-name-part taxon-name-part-type="species" reg="humeralis">humeralis</tp:taxon-name-part></tp:taxon-name> (<named-content xmlns:xlink="http://www.w3.org/1999/xlink" content-type="dwc:institutional_code" xlink:type="simple">USNM</named-content> 583171) from Bago. Our <italic><tp:taxon-name><tp:taxon-name-part taxon-name-part-type="genus" reg="Humerana">H.</tp:taxon-name-part> <tp:taxon-name-part taxon-name-part-type="species" reg="lateralis">lateralis</tp:taxon-name-part></tp:taxon-name></italic> were placed in a single <abbrev xmlns:xlink="http://www.w3.org/1999/xlink" xlink:title="cytochrome oxidase subunit 1" id="ABBRID0EEICK" xlink:type="simple">COI</abbrev> <abbrev xmlns:xlink="http://www.w3.org/1999/xlink" xlink:title="Barcode Index Number" xlink:type="simple">BIN</abbrev>, and in a 16S clade with specimens identified as <italic><tp:taxon-name><tp:taxon-name-part taxon-name-part-type="genus" reg="Humerana">Humerana</tp:taxon-name-part> <tp:taxon-name-part taxon-name-part-type="species" reg="lateralis">lateralis</tp:taxon-name-part></tp:taxon-name></italic> (see <xref ref-type="bibr" rid="B82">Oliver et al. 2015</xref> for new generic allocations), which is sister to <italic><tp:taxon-name><tp:taxon-name-part taxon-name-part-type="genus" reg="Humerana">Humerana</tp:taxon-name-part> <tp:taxon-name-part taxon-name-part-type="species" reg="miopus">miopus</tp:taxon-name-part></tp:taxon-name></italic>. Our <abbrev xmlns:xlink="http://www.w3.org/1999/xlink" xlink:title="cytochrome oxidase subunit 1" id="ABBRID0ECJCK" xlink:type="simple">COI</abbrev> data placed our <italic><tp:taxon-name><tp:taxon-name-part taxon-name-part-type="genus" reg="Humerana">H.</tp:taxon-name-part> <tp:taxon-name-part taxon-name-part-type="species" reg="lateralis">lateralis</tp:taxon-name-part></tp:taxon-name></italic> sister to two <italic><tp:taxon-name><tp:taxon-name-part taxon-name-part-type="genus" reg="Humerana">H.</tp:taxon-name-part> <tp:taxon-name-part taxon-name-part-type="species" reg="lateralis">lateralis</tp:taxon-name-part></tp:taxon-name></italic>, the same specimens as in the 16S tree (<xref ref-type="bibr" rid="B47">Grosjean et al. 2015b</xref>). The <italic><tp:taxon-name><tp:taxon-name-part taxon-name-part-type="genus" reg="Humerana">H.</tp:taxon-name-part> <tp:taxon-name-part taxon-name-part-type="species" reg="macrodactyla">macrodactyla</tp:taxon-name-part></tp:taxon-name></italic> from Sagaing was placed in its own <abbrev xmlns:xlink="http://www.w3.org/1999/xlink" xlink:title="cytochrome oxidase subunit 1" id="ABBRID0ELKCK" xlink:type="simple">COI</abbrev> <abbrev xmlns:xlink="http://www.w3.org/1999/xlink" xlink:title="Barcode Index Number" xlink:type="simple">BIN</abbrev>, and the two from Bago were placed in a separate <abbrev xmlns:xlink="http://www.w3.org/1999/xlink" xlink:title="cytochrome oxidase subunit 1" id="ABBRID0EPKCK" xlink:type="simple">COI</abbrev> <abbrev xmlns:xlink="http://www.w3.org/1999/xlink" xlink:title="Barcode Index Number" xlink:type="simple">BIN</abbrev>, and in a 16S clade with several ‘H. cf. taipehensis’ (<ext-link xmlns:xlink="http://www.w3.org/1999/xlink" ext-link-type="gen" xlink:href="AB530522" xlink:type="simple">AB530522</ext-link>–5, <ext-link xmlns:xlink="http://www.w3.org/1999/xlink" ext-link-type="gen" xlink:href="AB543603" xlink:type="simple">AB543603</ext-link>; we note that these identifications are almost certainly incorrect) from Bangladesh (<xref ref-type="bibr" rid="B48">Hasan et al. 2012a</xref>), and a <tp:taxon-name><tp:taxon-name-part taxon-name-part-type="genus" reg="Hylarana">H.</tp:taxon-name-part> <tp:taxon-name-part taxon-name-part-type="uncertainty-rank">cf.</tp:taxon-name-part> <tp:taxon-name-part taxon-name-part-type="species" reg="tytleri">tytleri</tp:taxon-name-part></tp:taxon-name> (<ext-link xmlns:xlink="http://www.w3.org/1999/xlink" ext-link-type="gen" xlink:href="KM069012" xlink:type="simple">KM069012</ext-link>) from Tripura, India (<xref ref-type="bibr" rid="B3">Biju et al. 2014</xref>). This clade was sister to a clade of <italic><tp:taxon-name><tp:taxon-name-part taxon-name-part-type="genus" reg="Humerana">H.</tp:taxon-name-part> <tp:taxon-name-part taxon-name-part-type="species" reg="macrodactyla">macrodactyla</tp:taxon-name-part></tp:taxon-name></italic> from Myanmar and Laos. Our <italic><tp:taxon-name><tp:taxon-name-part taxon-name-part-type="genus" reg="Humerana">H.</tp:taxon-name-part> <tp:taxon-name-part taxon-name-part-type="species" reg="macrodactyla">macrodactyla</tp:taxon-name-part></tp:taxon-name></italic> specimen (<named-content xmlns:xlink="http://www.w3.org/1999/xlink" content-type="dwc:institutional_code" xlink:type="simple">USNM</named-content> 520469) from Sagaing was placed sister to this <italic><tp:taxon-name><tp:taxon-name-part taxon-name-part-type="genus" reg="Humerana">H.</tp:taxon-name-part> <tp:taxon-name-part taxon-name-part-type="species" reg="macrodactyla">macrodactyla</tp:taxon-name-part></tp:taxon-name></italic> + <tp:taxon-name><tp:taxon-name-part taxon-name-part-type="genus" reg="Humerana">H.</tp:taxon-name-part> <tp:taxon-name-part taxon-name-part-type="uncertainty-rank">cf.</tp:taxon-name-part> <tp:taxon-name-part taxon-name-part-type="species" reg="taipehensis">taipehensis</tp:taxon-name-part></tp:taxon-name> clade in our 16S tree. Our <abbrev xmlns:xlink="http://www.w3.org/1999/xlink" xlink:title="cytochrome oxidase subunit 1" id="ABBRID0EINCK" xlink:type="simple">COI</abbrev> data placed our three specimens in a clade with the “H. cf. tytleri” specimen from Tripura, India, though with considerable sequence variation. This latter clade was sister to an <italic><tp:taxon-name><tp:taxon-name-part taxon-name-part-type="genus" reg="Humerana">H.</tp:taxon-name-part> <tp:taxon-name-part taxon-name-part-type="species" reg="macrodactyla">macrodactyla</tp:taxon-name-part></tp:taxon-name></italic> <abbrev xmlns:xlink="http://www.w3.org/1999/xlink" xlink:title="cytochrome oxidase subunit 1" id="ABBRID0EXNCK" xlink:type="simple">COI</abbrev> clade. The type locality for <italic><tp:taxon-name><tp:taxon-name-part taxon-name-part-type="genus" reg="Hylarana">H.</tp:taxon-name-part> <tp:taxon-name-part taxon-name-part-type="species" reg="tytleri">tytleri</tp:taxon-name-part></tp:taxon-name></italic> is Bangladesh, whereas the type localities for <italic><tp:taxon-name><tp:taxon-name-part taxon-name-part-type="genus" reg="Hylarana">H.</tp:taxon-name-part> <tp:taxon-name-part taxon-name-part-type="species" reg="taipehensis">taipehensis</tp:taxon-name-part></tp:taxon-name></italic> and <italic><tp:taxon-name><tp:taxon-name-part taxon-name-part-type="genus" reg="Hylarana">H.</tp:taxon-name-part> <tp:taxon-name-part taxon-name-part-type="species" reg="macrodactyla">macrodactyla</tp:taxon-name-part></tp:taxon-name></italic> are Taiwan and Hong Kong, respectively. <xref ref-type="bibr" rid="B82">Oliver et al. (2015)</xref> identified four specimens as <italic><tp:taxon-name><tp:taxon-name-part taxon-name-part-type="genus" reg="Hylarana">H.</tp:taxon-name-part> <tp:taxon-name-part taxon-name-part-type="species" reg="tytleri">tytleri</tp:taxon-name-part></tp:taxon-name></italic>, all from Myanmar (their materials examined in Appendix A), but mistakenly labelled them in GenBank as <italic><tp:taxon-name><tp:taxon-name-part taxon-name-part-type="genus" reg="Hylarana">H.</tp:taxon-name-part> <tp:taxon-name-part taxon-name-part-type="species" reg="erythraea">erythraea</tp:taxon-name-part></tp:taxon-name></italic>; these specimens are placed in the <italic><tp:taxon-name><tp:taxon-name-part taxon-name-part-type="genus" reg="Hylarana">H.</tp:taxon-name-part> <tp:taxon-name-part taxon-name-part-type="species" reg="erythraea">erythraea</tp:taxon-name-part></tp:taxon-name></italic> clade of the 16S tree. Clearly, <italic><tp:taxon-name><tp:taxon-name-part taxon-name-part-type="genus" reg="Hylarana">H.</tp:taxon-name-part> <tp:taxon-name-part taxon-name-part-type="species" reg="erythraea">erythraea</tp:taxon-name-part></tp:taxon-name></italic> is another group in need of revision. We tentatively refer to our Bago specimens as <tp:taxon-name><tp:taxon-name-part taxon-name-part-type="genus" reg="Hylarana">H.</tp:taxon-name-part> <tp:taxon-name-part taxon-name-part-type="uncertainty-rank">cf.</tp:taxon-name-part> <tp:taxon-name-part taxon-name-part-type="species" reg="tytleri">tytleri</tp:taxon-name-part></tp:taxon-name> because the <tp:taxon-name><tp:taxon-name-part taxon-name-part-type="genus" reg="Hylarana">H.</tp:taxon-name-part> <tp:taxon-name-part taxon-name-part-type="uncertainty-rank">cf.</tp:taxon-name-part> <tp:taxon-name-part taxon-name-part-type="species" reg="tytleri">tytleri</tp:taxon-name-part></tp:taxon-name> Tripura, India (<xref ref-type="bibr" rid="B3">Biju et al. 2014</xref>) specimen is the closest geographically to the type locality of <italic><tp:taxon-name><tp:taxon-name-part taxon-name-part-type="genus" reg="Hylarana">H.</tp:taxon-name-part> <tp:taxon-name-part taxon-name-part-type="species" reg="tytleri">tytleri</tp:taxon-name-part></tp:taxon-name></italic> and we refer to our Sagaing specimen (<named-content xmlns:xlink="http://www.w3.org/1999/xlink" content-type="dwc:institutional_code" xlink:type="simple">USNM</named-content> 520469) as <italic><tp:taxon-name><tp:taxon-name-part taxon-name-part-type="genus" reg="Hylarana">H.</tp:taxon-name-part></tp:taxon-name></italic> sp. A. Our <italic><tp:taxon-name><tp:taxon-name-part taxon-name-part-type="genus" reg="Humerana">Humerana</tp:taxon-name-part> <tp:taxon-name-part taxon-name-part-type="species" reg="humeralis">humeralis</tp:taxon-name-part></tp:taxon-name></italic> is identical to a specimen (<named-content xmlns:xlink="http://www.w3.org/1999/xlink" content-type="dwc:institutional_code" xlink:type="simple">USNM</named-content> 583170, collected contemporaneously and already in GenBank, <ext-link xmlns:xlink="http://www.w3.org/1999/xlink" ext-link-type="gen" xlink:href="KR264113" xlink:type="simple">KR264113</ext-link>) identified as <italic><tp:taxon-name><tp:taxon-name-part taxon-name-part-type="genus" reg="Humerana">Humerana</tp:taxon-name-part></tp:taxon-name></italic> sp., and the two were placed sister to other specimens identified as <tp:taxon-name><tp:taxon-name-part taxon-name-part-type="genus" reg="Humerana">Humerana</tp:taxon-name-part> <tp:taxon-name-part taxon-name-part-type="uncertainty-rank">cf.</tp:taxon-name-part> <tp:taxon-name-part taxon-name-part-type="species" reg="humeralis">humeralis</tp:taxon-name-part></tp:taxon-name> (<ext-link xmlns:xlink="http://www.w3.org/1999/xlink" ext-link-type="gen" xlink:href="KM069010" xlink:type="simple">KM069010</ext-link>) and <italic><tp:taxon-name><tp:taxon-name-part taxon-name-part-type="genus" reg="Humerana">Humerana</tp:taxon-name-part> <tp:taxon-name-part taxon-name-part-type="species" reg="humeralis">humeralis</tp:taxon-name-part></tp:taxon-name></italic> (<ext-link xmlns:xlink="http://www.w3.org/1999/xlink" ext-link-type="gen" xlink:href="KU589217" xlink:type="simple">KU589217</ext-link>, <ext-link xmlns:xlink="http://www.w3.org/1999/xlink" ext-link-type="gen" xlink:href="KU589223" xlink:type="simple">KU589223</ext-link>–4); though with considerable genetic differences (6–15% sequence divergence) this clade ranges from Assam, India to Bago, Myanmar and the type locality is Bhamò, Kachin State, Myanmar. The <abbrev xmlns:xlink="http://www.w3.org/1999/xlink" xlink:title="cytochrome oxidase subunit 1" id="ABBRID0EQTCK" xlink:type="simple">COI</abbrev> data for our specimen are considerably different (&gt;18%) from the <tp:taxon-name><tp:taxon-name-part taxon-name-part-type="genus" reg="Humerana">Humerana</tp:taxon-name-part> <tp:taxon-name-part taxon-name-part-type="uncertainty-rank">cf.</tp:taxon-name-part> <tp:taxon-name-part taxon-name-part-type="species" reg="humeralis">humeralis</tp:taxon-name-part></tp:taxon-name> from Assam, India.</p></tp:treatment-sec><ref-list><ref id="B82"><mixed-citation xmlns:xlink="http://www.w3.org/1999/xlink" xlink:type="simple">
          <person-group><name name-style="western"><surname>Oliver</surname><given-names>LA</given-names></name><name name-style="western"><surname>Prendini</surname><given-names>E</given-names></name><name name-style="western"><surname>Kraus</surname><given-names>F</given-names></name><name name-style="western"><surname>Raxworthy</surname><given-names>CJ</given-names></name></person-group> (<year>2015</year>) <article-title>Systematics and biogeography of the <italic><tp:taxon-name><tp:taxon-name-part taxon-name-part-type="genus">Hylarana</tp:taxon-name-part></tp:taxon-name></italic> frog (<tp:taxon-name><tp:taxon-name-part taxon-name-part-type="order">Anura</tp:taxon-name-part></tp:taxon-name>: <tp:taxon-name><tp:taxon-name-part taxon-name-part-type="family">Ranidae</tp:taxon-name-part></tp:taxon-name>) radiation across tropical Australasia, Southeast Asia, and Africa.</article-title> <source>Molecular Phylogenetics and Evolution</source> <volume>90</volume>: <fpage>176</fpage>–<lpage>192</lpage>. <ext-link xlink:type="simple" ext-link-type="doi" xlink:href="10.1016/j.ympev.2015.05.001">http://dx.doi.org/10.1016/j.ympev.2015.05.001</ext-link></mixed-citation></ref><ref id="B47"><mixed-citation xmlns:xlink="http://www.w3.org/1999/xlink" xlink:type="simple">
          <person-group><name name-style="western"><surname>Grosjean</surname><given-names>S</given-names></name><name name-style="western"><surname>Ohler</surname><given-names>A</given-names></name><name name-style="western"><surname>Chuaynkern</surname><given-names>Y</given-names></name><name name-style="western"><surname>Cruaud</surname><given-names>C</given-names></name><name name-style="western"><surname>Hassanin</surname><given-names>A</given-names></name></person-group> (<year>2015b</year>) <article-title>Improving biodiversity assessment of anuran amphibians using DNA barcoding of tadpoles. Case studies from Southeast Asia.</article-title> <source>Comptes Rendus Biologies</source> <volume>338</volume>: <fpage>351</fpage>–<lpage>361</lpage>. <ext-link xlink:type="simple" ext-link-type="doi" xlink:href="10.1016/j.crvi.2015.03.015">http://dx.doi.org/10.1016/j.crvi.2015.03.015</ext-link></mixed-citation></ref><ref id="B48"><mixed-citation xmlns:xlink="http://www.w3.org/1999/xlink" xlink:type="simple">
          <person-group><name name-style="western"><surname>Hasan</surname><given-names>M</given-names></name><name name-style="western"><surname>Islam</surname><given-names>MM</given-names></name><name name-style="western"><surname>Khan</surname><given-names>MMR</given-names></name><name name-style="western"><surname>Alam</surname><given-names>MS</given-names></name><name name-style="western"><surname>Kurabayashi</surname><given-names>A</given-names></name><name name-style="western"><surname>Igawa</surname><given-names>T</given-names></name><name name-style="western"><surname>Kuaramoto</surname><given-names>M</given-names></name><name name-style="western"><surname>Sumida</surname><given-names>M</given-names></name></person-group> (<year>2012a</year>) <article-title>Cryptic anuran biodiversity in Bangladesh revealed by mitochondrial 16S rRNA gene sequences.</article-title> <source>Zoological Science</source> <volume>29</volume>: <fpage>162</fpage>–<lpage>172</lpage>. <ext-link xlink:type="simple" ext-link-type="doi" xlink:href="10.2108/zsj.29.162">http://dx.doi.org/10.2108/zsj.29.162</ext-link></mixed-citation></ref><ref id="B3"><mixed-citation xmlns:xlink="http://www.w3.org/1999/xlink" xlink:type="simple">
          <person-group><name name-style="western"><surname>Biju</surname><given-names>SD</given-names></name><name name-style="western"><surname>Garg</surname><given-names>S</given-names></name><name name-style="western"><surname>Mahony</surname><given-names>S</given-names></name><name name-style="western"><surname>Wijayathilaka</surname><given-names>N</given-names></name><name name-style="western"><surname>Senevirathne</surname><given-names>G</given-names></name><name name-style="western"><surname>Meegaskumbura</surname><given-names>M</given-names></name></person-group> (<year>2014</year>) <article-title>DNA barcoding, phylogeny and systematics of Golden-backed frogs (<italic><tp:taxon-name><tp:taxon-name-part taxon-name-part-type="genus">Hylarana</tp:taxon-name-part></tp:taxon-name></italic>, <tp:taxon-name><tp:taxon-name-part taxon-name-part-type="family">Ranidae</tp:taxon-name-part></tp:taxon-name>) of the Western Ghats-Sri Lanka biodiversity hotspot, with the description of seven new species.</article-title> <source>Contributions to Zoology</source> <volume>83</volume>: <fpage>269</fpage>–<lpage>335</lpage>.</mixed-citation></ref></ref-list></tp:taxon-treatment>
