# Supplementary material for: Filling the BINs of life: Report of an amphibian and reptile survey of the Tanintharyi (Tenasserim) Region of Myanmar, with DNA barcode data
Source: Zookeys. 2018 May 10;(757):85–152. doi: 10.3897/zookeys.757.24453 (PMC5958176; doi:10.3897/zookeys.757.24453)
Supplement: XML Treatment for Sylvirana malayana [file zookeys.757.24453-treatment24.xml]

<!DOCTYPE tp:taxon-treatment
  PUBLIC "-//TaxonX//DTD Taxonomic Treatment Publishing DTD v0 20100105//EN" "tax-treatment-NSO.dtd">
<tp:taxon-treatment xmlns:tp="http://www.plazi.org/taxpub"><tp:treatment-meta><kwd-group><label>Taxon classification</label><kwd><named-content xmlns:xlink="http://www.w3.org/1999/xlink" content-type="kingdom">Animalia</named-content></kwd><kwd><named-content xmlns:xlink="http://www.w3.org/1999/xlink" content-type="order">Anura</named-content></kwd><kwd><named-content xmlns:xlink="http://www.w3.org/1999/xlink" content-type="family">Ranidae</named-content></kwd></kwd-group><mixed-citation publication-type="journal"><person-group><name><surname>Mulcahy</surname><given-names>Daniel G.</given-names></name><name><surname>Lee</surname><given-names>Justin L.</given-names></name><name><surname>Miller</surname><given-names>Aryeh H.</given-names></name><name><surname>Chand</surname><given-names>Mia</given-names></name><name><surname>Thura</surname><given-names>Myint Kyaw</given-names></name><name><surname>Zug</surname><given-names>George R.</given-names></name></person-group><article-title>Filling the <abbrev xmlns:xlink="http://www.w3.org/1999/xlink" xlink:title="Barcode Index Numbers" xlink:type="simple">BINs</abbrev> of life: Report of an amphibian and reptile survey of the Tanintharyi (Tenasserim) Region of Myanmar, with DNA barcode data</article-title><source>Zookeys</source><day>10</day><month>5</month><year>2018</year><volume>2018</volume><issue>757</issue><fpage>85</fpage><lpage>152</lpage><pub-id pub-id-type="doi">10.3897/zookeys.757.24453</pub-id></mixed-citation></tp:treatment-meta><tp:nomenclature><tp:taxon-name>
                <tp:taxon-name-part taxon-name-part-type="genus" reg="Sylvirana">Sylvirana</tp:taxon-name-part>
                <tp:taxon-name-part taxon-name-part-type="species" reg="malayana">malayana</tp:taxon-name-part>
              </tp:taxon-name><tp:taxon-authority>Sheriden &amp; Stuart, 2018</tp:taxon-authority><xref ref-type="fig" rid="F5">Black-sided Forest Frog Fig. 3H</xref></tp:nomenclature><tp:treatment-sec sec-type="description" id="SECID0EECDK"><title>Description.</title><p>Immature female, 39.9 mm SVL.</p></tp:treatment-sec><tp:treatment-sec sec-type="natural history" id="SECID0EJCDK"><title>Natural history notes.</title><p>Specimen was found adjacent to the forest stream.</p></tp:treatment-sec><tp:treatment-sec sec-type="distribution" id="SECID0EOCDK"><title>General Distribution.</title><p>Once thought to be widespread, Nepal, northern peninsular and Northeast India to southwest China and Southeast Asia. However, several recent studies based on molecular data suggest “<italic>S. nigrovittata</italic>” represents a multiple-species complex, with this species (<italic><tp:taxon-name><tp:taxon-name-part taxon-name-part-type="genus" reg="Sylvirana">S.</tp:taxon-name-part> <tp:taxon-name-part taxon-name-part-type="species" reg="malayana">malayana</tp:taxon-name-part></tp:taxon-name></italic>) being recently described from the Thai-Malay Peninsula our our specimen extends the range into central Tanintharyi, ostensibly overlapping with <italic><tp:taxon-name><tp:taxon-name-part taxon-name-part-type="genus" reg="Sylvirana">S.</tp:taxon-name-part> <tp:taxon-name-part taxon-name-part-type="species" reg="nigrovittata">nigrovittata</tp:taxon-name-part></tp:taxon-name></italic> sensu strico (see below).</p></tp:treatment-sec><tp:treatment-sec sec-type="Molecular Data" id="SECID0EMDDK"><title>Molecular Data.</title><p>One specimen was collected in 2014, it was placed in its own <abbrev xmlns:xlink="http://www.w3.org/1999/xlink" xlink:title="cytochrome oxidase subunit 1" id="ABBRID0ESDDK" xlink:type="simple">COI</abbrev> <abbrev xmlns:xlink="http://www.w3.org/1999/xlink" xlink:title="Barcode Index Number" xlink:type="simple">BIN</abbrev> and in a 16S clade with other individuals identified as <italic><tp:taxon-name><tp:taxon-name-part taxon-name-part-type="genus" reg="Sylvirana">S.</tp:taxon-name-part> <tp:taxon-name-part taxon-name-part-type="species" reg="nigrovittata">nigrovittata</tp:taxon-name-part></tp:taxon-name></italic> in GenBank from Phang-Nga, Thailand (<ext-link xmlns:xlink="http://www.w3.org/1999/xlink" ext-link-type="gen" xlink:href="KR827826" xlink:type="simple">KR827826</ext-link>, <xref ref-type="bibr" rid="B47">Grosjean et al. 2015b</xref>), and other un-published sequences that lack specimen information (<ext-link xmlns:xlink="http://www.w3.org/1999/xlink" ext-link-type="gen" xlink:href="KF738999" xlink:type="simple">KF738999</ext-link>–9002, <ext-link xmlns:xlink="http://www.w3.org/1999/xlink" ext-link-type="gen" xlink:href="EU604197" xlink:type="simple">EU604197</ext-link>). Our specimen was placed sister to the <abbrev xmlns:xlink="http://www.w3.org/1999/xlink" xlink:title="cytochrome oxidase subunit 1" id="ABBRID0EFEDK" xlink:type="simple">COI</abbrev> barcode for the same individual for which 16S date were available (<xref ref-type="bibr" rid="B47">Grosjean et al. 2015b</xref>). A very recent paper (Sheriden and Stuart 2018), published during revision of this manuscript, describes four new species in this complex. Our specimen falls (not shown) within one of their newly described peninsular-Malaysian species (<italic><tp:taxon-name><tp:taxon-name-part taxon-name-part-type="genus" reg="Sylvirana">S.</tp:taxon-name-part> <tp:taxon-name-part taxon-name-part-type="species" reg="malayana">malayana</tp:taxon-name-part></tp:taxon-name></italic>), extending it into Tanintharyi. <xref ref-type="bibr" rid="B30">Dubois (1992)</xref> designated a lectotype of <italic><tp:taxon-name><tp:taxon-name-part taxon-name-part-type="genus" reg="Limnodytes">Limnodytes</tp:taxon-name-part> <tp:taxon-name-part taxon-name-part-type="species" reg="nigrovittatus">nigrovittatus</tp:taxon-name-part></tp:taxon-name></italic> <xref ref-type="bibr" rid="B14">Blyth 1856</xref> and restricted the type locality to “Mergui and the valley of the Tenasserim River.” Mergui is present day Myeik, adjacent to the mouth of the Tanintharyi River. We find it peculiar that our specimen, from a tributary of the Tanintharyi River, represents this newly described species and not <italic><tp:taxon-name><tp:taxon-name-part taxon-name-part-type="genus" reg="Sylvirana">S.</tp:taxon-name-part> <tp:taxon-name-part taxon-name-part-type="species" reg="nigrovittata">nigrovittata</tp:taxon-name-part></tp:taxon-name></italic> as it was collected in between their <italic><tp:taxon-name><tp:taxon-name-part taxon-name-part-type="genus" reg="Sylvirana">S.</tp:taxon-name-part> <tp:taxon-name-part taxon-name-part-type="species" reg="nigrovittata">nigrovittata</tp:taxon-name-part></tp:taxon-name></italic> genetic samples (from western Thailand) and the type locality (Myeik). Nevertheless, two clades appear to extend across the Isthmus of Kra on the eastern (<italic><tp:taxon-name><tp:taxon-name-part taxon-name-part-type="genus" reg="Sylvirana">S.</tp:taxon-name-part> <tp:taxon-name-part taxon-name-part-type="species" reg="nigrovittata">nigrovittata</tp:taxon-name-part></tp:taxon-name></italic>) and western (<italic><tp:taxon-name><tp:taxon-name-part taxon-name-part-type="genus" reg="Sylvirana">S.</tp:taxon-name-part> <tp:taxon-name-part taxon-name-part-type="species" reg="malayana">malayana</tp:taxon-name-part></tp:taxon-name></italic>) sides. The type of <italic><tp:taxon-name><tp:taxon-name-part taxon-name-part-type="genus" reg="Sylvirana">S.</tp:taxon-name-part> <tp:taxon-name-part taxon-name-part-type="species" reg="nigrovittata">nigrovittata</tp:taxon-name-part></tp:taxon-name></italic> is a female specimen for which distinguishing characteristics are lacking. Until sequence data can be obtained from the type specimen, or additional material can be collected from the Myeik area proper, we remain skeptical that the newly described <italic><tp:taxon-name><tp:taxon-name-part taxon-name-part-type="genus" reg="Sylvirana">S.</tp:taxon-name-part> <tp:taxon-name-part taxon-name-part-type="species" reg="malayana">malayana</tp:taxon-name-part></tp:taxon-name></italic> may represent <italic><tp:taxon-name><tp:taxon-name-part taxon-name-part-type="genus" reg="Sylvirana">S.</tp:taxon-name-part> <tp:taxon-name-part taxon-name-part-type="species" reg="nigrovittata">nigrovittata</tp:taxon-name-part></tp:taxon-name></italic> sensu stricto and populations sampled by Sheriden and Stuart (2018) to the north, and east may represent a new species.</p></tp:treatment-sec><tp:treatment-sec sec-type="material" id="SECID0EYHDK"><title>Specimens examined.</title><p>
              <named-content xmlns:xlink="http://www.w3.org/1999/xlink" content-type="dwc:institutional_code" xlink:type="simple">USNM</named-content> 586970.</p></tp:treatment-sec><tp:treatment-sec sec-type="Red List status" id="SECID0EDIDK"><title>Red List status.</title><p>LC.</p></tp:treatment-sec><tp:treatment-sec sec-type="Additional Sylvirana/Hylarana" id="SECID0EIIDK"><title>Additional <italic><tp:taxon-name><tp:taxon-name-part taxon-name-part-type="genus" reg="Sylvirana">Sylvirana</tp:taxon-name-part></tp:taxon-name></italic>/<italic><tp:taxon-name><tp:taxon-name-part taxon-name-part-type="genus" reg="Hylarana">Hylarana.</tp:taxon-name-part></tp:taxon-name></italic></title><p>We sequenced several other individuals from northern Myanmar identified as <italic><tp:taxon-name><tp:taxon-name-part taxon-name-part-type="genus" reg="Sylvirana">Sylvirana</tp:taxon-name-part></tp:taxon-name>/<tp:taxon-name><tp:taxon-name-part taxon-name-part-type="genus" reg="Hylarana">Hylarana</tp:taxon-name-part></tp:taxon-name></italic> sp. We found several clades of “<italic>S. nigrovittata</italic>” in our 16S tree. We sequenced two individuals from Mon State (<named-content xmlns:xlink="http://www.w3.org/1999/xlink" content-type="dwc:institutional_code" xlink:type="simple">USNM</named-content> 583176 and <named-content xmlns:xlink="http://www.w3.org/1999/xlink" content-type="dwc:institutional_code" xlink:type="simple">USNM</named-content> 583178) and one from Mandalay (<named-content xmlns:xlink="http://www.w3.org/1999/xlink" content-type="dwc:institutional_code" xlink:type="simple">USNM</named-content> 583174) that were identified as <italic><tp:taxon-name><tp:taxon-name-part taxon-name-part-type="genus" reg="Sylvirana">S.</tp:taxon-name-part> <tp:taxon-name-part taxon-name-part-type="species" reg="menglaensis">menglaensis</tp:taxon-name-part></tp:taxon-name></italic> and were placed in two <abbrev xmlns:xlink="http://www.w3.org/1999/xlink" xlink:title="cytochrome oxidase subunit 1" id="ABBRID0EFKDK" xlink:type="simple">COI</abbrev> <abbrev xmlns:xlink="http://www.w3.org/1999/xlink" xlink:title="Barcode Index Numbers" xlink:type="simple">BINs</abbrev> (Mon and Mandalay). The Mandalay specimen was placed in a <abbrev xmlns:xlink="http://www.w3.org/1999/xlink" xlink:title="Barcode Index Number" xlink:type="simple">BIN</abbrev> with nine other individuals, seven identified as <italic><tp:taxon-name><tp:taxon-name-part taxon-name-part-type="genus" reg="Hylarana">H.</tp:taxon-name-part> <tp:taxon-name-part taxon-name-part-type="species" reg="menglaensis">menglaensis</tp:taxon-name-part></tp:taxon-name></italic>, and two as <italic><tp:taxon-name><tp:taxon-name-part taxon-name-part-type="genus" reg="Sylvirana">S.</tp:taxon-name-part> <tp:taxon-name-part taxon-name-part-type="species" reg="nigrovittata">nigrovittata</tp:taxon-name-part></tp:taxon-name></italic>. The <abbrev xmlns:xlink="http://www.w3.org/1999/xlink" xlink:title="cytochrome oxidase subunit 1" id="ABBRID0E6KDK" xlink:type="simple">COI</abbrev> data placed these individuals in a clade with other <italic><tp:taxon-name><tp:taxon-name-part taxon-name-part-type="genus" reg="Sylvirana">S.</tp:taxon-name-part> <tp:taxon-name-part taxon-name-part-type="species" reg="menglaensis">menglaensis</tp:taxon-name-part></tp:taxon-name></italic> for which <abbrev xmlns:xlink="http://www.w3.org/1999/xlink" xlink:title="cytochrome oxidase subunit 1" id="ABBRID0EOLDK" xlink:type="simple">COI</abbrev> data were available, with the <abbrev xmlns:xlink="http://www.w3.org/1999/xlink" xlink:title="Barcode Index Numbers" xlink:type="simple">BINs</abbrev> forming clades, with other clades of specimens identified as <italic><tp:taxon-name><tp:taxon-name-part taxon-name-part-type="genus" reg="Sylvirana">S.</tp:taxon-name-part> <tp:taxon-name-part taxon-name-part-type="species" reg="menglaensis">menglaensis</tp:taxon-name-part></tp:taxon-name></italic>. These were all placed in a 16S clade containing other specimens identified as <italic><tp:taxon-name><tp:taxon-name-part taxon-name-part-type="genus" reg="Sylvirana">S.</tp:taxon-name-part> <tp:taxon-name-part taxon-name-part-type="species" reg="menglaensis">menglaensis</tp:taxon-name-part></tp:taxon-name></italic> in GenBank (<ext-link xmlns:xlink="http://www.w3.org/1999/xlink" ext-link-type="gen" xlink:href="KR827810" xlink:type="simple">KR827810</ext-link>–22, <xref ref-type="bibr" rid="B47">Grosjean et al. 2015b</xref>). Sheriden and Stuart (2018) placed <italic><tp:taxon-name><tp:taxon-name-part taxon-name-part-type="genus" reg="Sylvirana">S.</tp:taxon-name-part> <tp:taxon-name-part taxon-name-part-type="species" reg="menglaensis">menglaensis</tp:taxon-name-part></tp:taxon-name></italic> in synonymy with <italic><tp:taxon-name><tp:taxon-name-part taxon-name-part-type="genus" reg="Sylvirana">S.</tp:taxon-name-part> <tp:taxon-name-part taxon-name-part-type="species" reg="nigrovittata">nigrovittata</tp:taxon-name-part></tp:taxon-name></italic>. We sequenced three additional specimens from Mandalay (<named-content xmlns:xlink="http://www.w3.org/1999/xlink" content-type="dwc:institutional_code" xlink:type="simple">USNM</named-content> 583124, <named-content xmlns:xlink="http://www.w3.org/1999/xlink" content-type="dwc:institutional_code" xlink:type="simple">USNM</named-content> 583126, and <abbrev xmlns:xlink="http://www.w3.org/1999/xlink" content-type="institution" xlink:title="Myanmar Biodiversity Museum" id="ABBRID0EMNDK" xlink:type="simple">MBM</abbrev>-<named-content xmlns:xlink="http://www.w3.org/1999/xlink" content-type="dwc:institutional_code" xlink:type="simple">USNM</named-content>-FS 36020). These specimens were placed in their own <abbrev xmlns:xlink="http://www.w3.org/1999/xlink" xlink:title="cytochrome oxidase subunit 1" id="ABBRID0EWNDK" xlink:type="simple">COI</abbrev> <abbrev xmlns:xlink="http://www.w3.org/1999/xlink" xlink:title="Barcode Index Number" xlink:type="simple">BIN</abbrev> and in a 16S clade, nearly identical to two individuals identified as <italic><tp:taxon-name><tp:taxon-name-part taxon-name-part-type="genus" reg="Hylarana">Hylarana</tp:taxon-name-part></tp:taxon-name></italic> sp. C MS-2010 (<ext-link xmlns:xlink="http://www.w3.org/1999/xlink" ext-link-type="gen" xlink:href="AB543604" xlink:type="simple">AB543604</ext-link>–5, <xref ref-type="bibr" rid="B48">Hasan et al. 2012a</xref>) from Bangladesh, and two sequences in GenBank (<ext-link xmlns:xlink="http://www.w3.org/1999/xlink" ext-link-type="gen" xlink:href="KR264116" xlink:type="simple">KR264116</ext-link>–7), from the same series as ours (<named-content xmlns:xlink="http://www.w3.org/1999/xlink" content-type="dwc:institutional_code" xlink:type="simple">USNM</named-content> 583124–5) identified as <tp:taxon-name><tp:taxon-name-part taxon-name-part-type="genus" reg="Sylvirana">Sylvirana</tp:taxon-name-part> <tp:taxon-name-part taxon-name-part-type="uncertainty-rank">cf.</tp:taxon-name-part> <tp:taxon-name-part taxon-name-part-type="species" reg="nigrovittata">nigrovittata</tp:taxon-name-part></tp:taxon-name> (<xref ref-type="bibr" rid="B82">Oliver et al. 2015</xref>). Our sequences differ by two base-pairs from the ones in GenBank, including <named-content xmlns:xlink="http://www.w3.org/1999/xlink" content-type="dwc:institutional_code" xlink:type="simple">USNM</named-content> 583124 (<xref ref-type="bibr" rid="B82">Oliver et al. 2015</xref>). We sequenced this specimen twice and provide the raw trace files in <abbrev xmlns:xlink="http://www.w3.org/1999/xlink" xlink:title="Barcode of Life Database" id="ABBRID0EEPDK" xlink:type="simple">BOLD</abbrev>. There are many other 16S sequences in GenBank identified as <italic><tp:taxon-name><tp:taxon-name-part taxon-name-part-type="genus" reg="Sylvirana">Sylvirana</tp:taxon-name-part> <tp:taxon-name-part taxon-name-part-type="species" reg="nigrovittata">nigrovittata</tp:taxon-name-part></tp:taxon-name></italic> elsewhere in the tree, but no other <abbrev xmlns:xlink="http://www.w3.org/1999/xlink" xlink:title="cytochrome oxidase subunit 1" id="ABBRID0ETPDK" xlink:type="simple">COI</abbrev> sequences to compare. Sheriden and Stuart (2018) described specimens of this clades as a new species <italic><tp:taxon-name><tp:taxon-name-part taxon-name-part-type="genus" reg="Sylvirana">S.</tp:taxon-name-part> <tp:taxon-name-part taxon-name-part-type="species" reg="lacrima">lacrima</tp:taxon-name-part></tp:taxon-name></italic>, and our specimens fall out within this clade (not shown).</p></tp:treatment-sec><tp:treatment-sec><!--Section generated to contain objects referenced in tp:taxon-treatment.--><fig id="F5" position="float" orientation="portrait"><label>Figure 3.</label><caption><p>Selected amphibians found during this study’s expedition. <bold>A</bold> <italic><tp:taxon-name><tp:taxon-name-part taxon-name-part-type="genus" reg="Phrynoidis">Phrynoidis</tp:taxon-name-part> <tp:taxon-name-part taxon-name-part-type="species" reg="aspera">aspera</tp:taxon-name-part></tp:taxon-name></italic> (<named-content xmlns:xlink="http://www.w3.org/1999/xlink" content-type="dwc:institutional_code" xlink:type="simple">USNM</named-content> 586871) <bold>B</bold> <italic><tp:taxon-name><tp:taxon-name-part taxon-name-part-type="genus" reg="Limnonectes">Limnonectes</tp:taxon-name-part> <tp:taxon-name-part taxon-name-part-type="species" reg="doriae">doriae</tp:taxon-name-part></tp:taxon-name></italic> (<named-content xmlns:xlink="http://www.w3.org/1999/xlink" content-type="dwc:institutional_code" xlink:type="simple">USNM</named-content> 586911) <bold>C</bold> <italic><tp:taxon-name><tp:taxon-name-part taxon-name-part-type="genus" reg="Microhyla">Microhyla</tp:taxon-name-part> <tp:taxon-name-part taxon-name-part-type="species" reg="fissipes">fissipes</tp:taxon-name-part></tp:taxon-name></italic> (<named-content xmlns:xlink="http://www.w3.org/1999/xlink" content-type="dwc:institutional_code" xlink:type="simple">USNM</named-content> 586949) <bold>D</bold> <italic><tp:taxon-name><tp:taxon-name-part taxon-name-part-type="genus" reg="Odorrana">Odorrana</tp:taxon-name-part> <tp:taxon-name-part taxon-name-part-type="species" reg="hosii">hosii</tp:taxon-name-part></tp:taxon-name></italic> (<named-content xmlns:xlink="http://www.w3.org/1999/xlink" content-type="dwc:institutional_code" xlink:type="simple">USNM</named-content> 586980) <bold>E</bold> <italic><tp:taxon-name><tp:taxon-name-part taxon-name-part-type="genus" reg="Chalcorana">Chalcorana</tp:taxon-name-part> <tp:taxon-name-part taxon-name-part-type="species" reg="eschatia">eschatia</tp:taxon-name-part></tp:taxon-name></italic> (<named-content xmlns:xlink="http://www.w3.org/1999/xlink" content-type="dwc:institutional_code" xlink:type="simple">USNM</named-content> 586971) <bold>F</bold> <italic><tp:taxon-name><tp:taxon-name-part taxon-name-part-type="genus" reg="Fejervarya">Fejervarya</tp:taxon-name-part></tp:taxon-name></italic> sp. (<named-content xmlns:xlink="http://www.w3.org/1999/xlink" content-type="dwc:institutional_code" xlink:type="simple">USNM</named-content> 586881) <bold>G</bold> <italic><tp:taxon-name><tp:taxon-name-part taxon-name-part-type="genus" reg="Occidozyga">Occidozyga</tp:taxon-name-part> <tp:taxon-name-part taxon-name-part-type="species" reg="martensii">martensii</tp:taxon-name-part></tp:taxon-name></italic> (<named-content xmlns:xlink="http://www.w3.org/1999/xlink" content-type="dwc:institutional_code" xlink:type="simple">USNM</named-content> 586930) <bold>H</bold> <italic><tp:taxon-name><tp:taxon-name-part taxon-name-part-type="genus" reg="Sylvirana">Sylvirana</tp:taxon-name-part> <tp:taxon-name-part taxon-name-part-type="species" reg="malayana">malayana</tp:taxon-name-part></tp:taxon-name></italic> (<named-content xmlns:xlink="http://www.w3.org/1999/xlink" content-type="dwc:institutional_code" xlink:type="simple">USNM</named-content> 586970). Photos by Myint Kyaw Thura and Daniel G. Mulcahy.</p></caption><graphic xmlns:xlink="http://www.w3.org/1999/xlink" xlink:href="zookeys-757-085-g005.jpg" id="oo_202222.jpg" position="float" orientation="portrait" xlink:type="simple"/></fig></tp:treatment-sec><ref-list><ref id="B47"><mixed-citation xmlns:xlink="http://www.w3.org/1999/xlink" xlink:type="simple">
          <person-group><name name-style="western"><surname>Grosjean</surname><given-names>S</given-names></name><name name-style="western"><surname>Ohler</surname><given-names>A</given-names></name><name name-style="western"><surname>Chuaynkern</surname><given-names>Y</given-names></name><name name-style="western"><surname>Cruaud</surname><given-names>C</given-names></name><name name-style="western"><surname>Hassanin</surname><given-names>A</given-names></name></person-group> (<year>2015b</year>) <article-title>Improving biodiversity assessment of anuran amphibians using DNA barcoding of tadpoles. Case studies from Southeast Asia.</article-title> <source>Comptes Rendus Biologies</source> <volume>338</volume>: <fpage>351</fpage>–<lpage>361</lpage>. <ext-link xlink:type="simple" ext-link-type="doi" xlink:href="10.1016/j.crvi.2015.03.015">http://dx.doi.org/10.1016/j.crvi.2015.03.015</ext-link></mixed-citation></ref><ref id="B30"><mixed-citation xmlns:xlink="http://www.w3.org/1999/xlink" xlink:type="simple">
          <person-group><name name-style="western"><surname>Dubois</surname><given-names>A</given-names></name></person-group> (<year>1992</year>) <article-title>Notes sur la classification des <tp:taxon-name><tp:taxon-name-part taxon-name-part-type="family">Ranidae</tp:taxon-name-part></tp:taxon-name> (Amphibiens anoures).</article-title> <source>Bulletin Mensuel de la Société Linnéenne de Lyon</source> <volume>61</volume>: <fpage>305</fpage>–<lpage>352</lpage>. <ext-link xlink:type="simple" ext-link-type="doi" xlink:href="10.3406/linly.1992.11011">https://doi.org/10.3406/linly.1992.11011</ext-link></mixed-citation></ref><ref id="B14"><mixed-citation xmlns:xlink="http://www.w3.org/1999/xlink" xlink:type="simple">
          <person-group><name name-style="western"><surname>Blyth</surname><given-names>E</given-names></name></person-group> (<year>1856</year>) <article-title>Report for October Meeting, 1855.</article-title> <source>Journal of the Asiatic Society of Bengal</source> <volume>24</volume>: <fpage>711</fpage>–<lpage>723</lpage>.</mixed-citation></ref><ref id="B48"><mixed-citation xmlns:xlink="http://www.w3.org/1999/xlink" xlink:type="simple">
          <person-group><name name-style="western"><surname>Hasan</surname><given-names>M</given-names></name><name name-style="western"><surname>Islam</surname><given-names>MM</given-names></name><name name-style="western"><surname>Khan</surname><given-names>MMR</given-names></name><name name-style="western"><surname>Alam</surname><given-names>MS</given-names></name><name name-style="western"><surname>Kurabayashi</surname><given-names>A</given-names></name><name name-style="western"><surname>Igawa</surname><given-names>T</given-names></name><name name-style="western"><surname>Kuaramoto</surname><given-names>M</given-names></name><name name-style="western"><surname>Sumida</surname><given-names>M</given-names></name></person-group> (<year>2012a</year>) <article-title>Cryptic anuran biodiversity in Bangladesh revealed by mitochondrial 16S rRNA gene sequences.</article-title> <source>Zoological Science</source> <volume>29</volume>: <fpage>162</fpage>–<lpage>172</lpage>. <ext-link xlink:type="simple" ext-link-type="doi" xlink:href="10.2108/zsj.29.162">http://dx.doi.org/10.2108/zsj.29.162</ext-link></mixed-citation></ref><ref id="B82"><mixed-citation xmlns:xlink="http://www.w3.org/1999/xlink" xlink:type="simple">
          <person-group><name name-style="western"><surname>Oliver</surname><given-names>LA</given-names></name><name name-style="western"><surname>Prendini</surname><given-names>E</given-names></name><name name-style="western"><surname>Kraus</surname><given-names>F</given-names></name><name name-style="western"><surname>Raxworthy</surname><given-names>CJ</given-names></name></person-group> (<year>2015</year>) <article-title>Systematics and biogeography of the <italic><tp:taxon-name><tp:taxon-name-part taxon-name-part-type="genus">Hylarana</tp:taxon-name-part></tp:taxon-name></italic> frog (<tp:taxon-name><tp:taxon-name-part taxon-name-part-type="order">Anura</tp:taxon-name-part></tp:taxon-name>: <tp:taxon-name><tp:taxon-name-part taxon-name-part-type="family">Ranidae</tp:taxon-name-part></tp:taxon-name>) radiation across tropical Australasia, Southeast Asia, and Africa.</article-title> <source>Molecular Phylogenetics and Evolution</source> <volume>90</volume>: <fpage>176</fpage>–<lpage>192</lpage>. <ext-link xlink:type="simple" ext-link-type="doi" xlink:href="10.1016/j.ympev.2015.05.001">http://dx.doi.org/10.1016/j.ympev.2015.05.001</ext-link></mixed-citation></ref></ref-list></tp:taxon-treatment>
