# Supplementary material for: Filling the BINs of life: Report of an amphibian and reptile survey of the Tanintharyi (Tenasserim) Region of Myanmar, with DNA barcode data
Source: Zookeys. 2018 May 10;(757):85–152. doi: 10.3897/zookeys.757.24453 (PMC5958176; doi:10.3897/zookeys.757.24453)
Supplement: XML Treatment for Polypedates mutus [file zookeys.757.24453-treatment26.xml]

<!DOCTYPE tp:taxon-treatment
  PUBLIC "-//TaxonX//DTD Taxonomic Treatment Publishing DTD v0 20100105//EN" "tax-treatment-NSO.dtd">
<tp:taxon-treatment xmlns:tp="http://www.plazi.org/taxpub"><tp:treatment-meta><kwd-group><label>Taxon classification</label><kwd><named-content xmlns:xlink="http://www.w3.org/1999/xlink" content-type="kingdom">Animalia</named-content></kwd><kwd><named-content xmlns:xlink="http://www.w3.org/1999/xlink" content-type="order">Anura</named-content></kwd><kwd><named-content xmlns:xlink="http://www.w3.org/1999/xlink" content-type="family">Rhacophoridae</named-content></kwd></kwd-group><mixed-citation publication-type="journal"><person-group><name><surname>Mulcahy</surname><given-names>Daniel G.</given-names></name><name><surname>Lee</surname><given-names>Justin L.</given-names></name><name><surname>Miller</surname><given-names>Aryeh H.</given-names></name><name><surname>Chand</surname><given-names>Mia</given-names></name><name><surname>Thura</surname><given-names>Myint Kyaw</given-names></name><name><surname>Zug</surname><given-names>George R.</given-names></name></person-group><article-title>Filling the <abbrev xmlns:xlink="http://www.w3.org/1999/xlink" xlink:title="Barcode Index Numbers" xlink:type="simple">BINs</abbrev> of life: Report of an amphibian and reptile survey of the Tanintharyi (Tenasserim) Region of Myanmar, with DNA barcode data</article-title><source>Zookeys</source><day>10</day><month>5</month><year>2018</year><volume>2018</volume><issue>757</issue><fpage>85</fpage><lpage>152</lpage><pub-id pub-id-type="doi">10.3897/zookeys.757.24453</pub-id></mixed-citation></tp:treatment-meta><tp:nomenclature><tp:taxon-name>
                <tp:taxon-name-part taxon-name-part-type="genus" reg="Polypedates">Polypedates</tp:taxon-name-part>
                <tp:taxon-name-part taxon-name-part-type="species" reg="mutus">mutus</tp:taxon-name-part>
              </tp:taxon-name><tp:taxon-authority>(Smith, 1940) Burmese</tp:taxon-authority></tp:nomenclature><tp:treatment-sec sec-type="description" id="SECID0E6XDK"><title>Description.</title><p>All individuals are immature; six females 59.9–66.6 mm, three males 45.3–50.3, and a sex indeterminate specimen 45.2 mm SVL (<italic>n</italic>=10).</p></tp:treatment-sec><tp:treatment-sec sec-type="natural history" id="SECID0EHYDK"><title>Natural history notes.</title><p>See preceding species account.</p></tp:treatment-sec><tp:treatment-sec sec-type="distribution" id="SECID0EMYDK"><title>General Distribution.</title><p>Tanintharyi Myanmar, Thailand, Yunnan and Guangxi, China.</p></tp:treatment-sec><tp:treatment-sec sec-type="Molecular Data" id="SECID0ERYDK"><title>Molecular Data.</title><p>The second clade of our <italic><tp:taxon-name><tp:taxon-name-part taxon-name-part-type="genus" reg="Polypedates">Polypedates</tp:taxon-name-part></tp:taxon-name></italic>, and an additional specimen from Mandalay (<named-content xmlns:xlink="http://www.w3.org/1999/xlink" content-type="dwc:institutional_code" xlink:type="simple">USNM</named-content> 587059) were placed in a <abbrev xmlns:xlink="http://www.w3.org/1999/xlink" xlink:title="cytochrome oxidase subunit 1" id="ABBRID0EDZDK" xlink:type="simple">COI</abbrev> <abbrev xmlns:xlink="http://www.w3.org/1999/xlink" xlink:title="Barcode Index Number" xlink:type="simple">BIN</abbrev> with four individuals from Thailand identified as <italic><tp:taxon-name><tp:taxon-name-part taxon-name-part-type="genus" reg="Polypedates">Polypedates</tp:taxon-name-part></tp:taxon-name></italic> sp. Our specimens were placed in a 16S clade with individuals identified as <italic><tp:taxon-name><tp:taxon-name-part taxon-name-part-type="genus" reg="Polypedates">P.</tp:taxon-name-part> <tp:taxon-name-part taxon-name-part-type="species" reg="impresus">impresus</tp:taxon-name-part></tp:taxon-name></italic> (<xref ref-type="bibr" rid="B84">Pan et al. 2013</xref>) and <tp:taxon-name><tp:taxon-name-part taxon-name-part-type="genus" reg="Polypedates">Polypedates</tp:taxon-name-part> <tp:taxon-name-part taxon-name-part-type="uncertainty-rank">cf.</tp:taxon-name-part> <tp:taxon-name-part taxon-name-part-type="species" reg="mutus">mutus</tp:taxon-name-part></tp:taxon-name> 2 of <xref ref-type="bibr" rid="B62">Kuraishi et al. (2012)</xref>. Note, older specimens in GenBank in this clade are labeled as <italic><tp:taxon-name><tp:taxon-name-part taxon-name-part-type="genus" reg="Polypedates">P.</tp:taxon-name-part> <tp:taxon-name-part taxon-name-part-type="species" reg="leucomystax">leucomystax</tp:taxon-name-part></tp:taxon-name></italic>, <italic><tp:taxon-name><tp:taxon-name-part taxon-name-part-type="genus" reg="Polypedates">P.</tp:taxon-name-part> <tp:taxon-name-part taxon-name-part-type="species" reg="megacephalus">megacephalus</tp:taxon-name-part></tp:taxon-name></italic>, and <italic><tp:taxon-name><tp:taxon-name-part taxon-name-part-type="genus" reg="Polypedates">P.</tp:taxon-name-part></tp:taxon-name></italic> sp. The very recently published paper examining Thailand species of <italic><tp:taxon-name><tp:taxon-name-part taxon-name-part-type="genus" reg="Polypedates">Polypedates</tp:taxon-name-part></tp:taxon-name></italic> with <abbrev xmlns:xlink="http://www.w3.org/1999/xlink" xlink:title="cytochrome oxidase subunit 1" id="ABBRID0EI2DK" xlink:type="simple">COI</abbrev> data (Buddhachat and Suwannpoom 2018) identified five major clades in the <italic><tp:taxon-name><tp:taxon-name-part taxon-name-part-type="genus" reg="Polypedates">P.</tp:taxon-name-part> <tp:taxon-name-part taxon-name-part-type="species" reg="leucomystax">leucomystax</tp:taxon-name-part></tp:taxon-name></italic> complex. Our specimens were placed in their “Northern A <italic>Polypedates</italic> sp.” clade (not shown). Our ongoing work (Wilkinson, Mulcahy, Zug, in prep.) suggests that this clade represents <italic><tp:taxon-name><tp:taxon-name-part taxon-name-part-type="genus" reg="Polypedates">P.</tp:taxon-name-part> <tp:taxon-name-part taxon-name-part-type="species" reg="mutus">mutus</tp:taxon-name-part></tp:taxon-name></italic> senus stricto (the <italic><tp:taxon-name><tp:taxon-name-part taxon-name-part-type="genus" reg="Polypedates">P.</tp:taxon-name-part> <tp:taxon-name-part taxon-name-part-type="species" reg="mutus">mutus</tp:taxon-name-part></tp:taxon-name></italic> 1 clade of <xref ref-type="bibr" rid="B62">Kuraishi et al. 2012</xref>).</p></tp:treatment-sec><tp:treatment-sec sec-type="material" id="SECID0ET3DK"><title>Specimens examined.</title><p>
              <named-content xmlns:xlink="http://www.w3.org/1999/xlink" content-type="dwc:institutional_code" xlink:type="simple">USNM</named-content> 587009–018, <named-content xmlns:xlink="http://www.w3.org/1999/xlink" content-type="dwc:institutional_code" xlink:type="simple">USNM</named-content> 587059.</p></tp:treatment-sec><tp:treatment-sec sec-type="Red List status" id="SECID0ED4DK"><title>Red List status.</title><p>LC.</p></tp:treatment-sec><tp:treatment-sec sec-type="Additional rhacophorids" id="SECID0EI4DK"><title>Additional rhacophorids.</title><p>We sequenced three individuals initially identified as <italic><tp:taxon-name><tp:taxon-name-part taxon-name-part-type="genus" reg="Polypedates">Polypedates</tp:taxon-name-part> <tp:taxon-name-part taxon-name-part-type="species" reg="teraiensis">teraiensis</tp:taxon-name-part></tp:taxon-name></italic> from Sagaing (<named-content xmlns:xlink="http://www.w3.org/1999/xlink" content-type="dwc:institutional_code" xlink:type="simple">USNM</named-content> 524030), Yangon (<named-content xmlns:xlink="http://www.w3.org/1999/xlink" content-type="dwc:institutional_code" xlink:type="simple">USNM</named-content> 587048), and Bago (587049). These were all placed in their own <abbrev xmlns:xlink="http://www.w3.org/1999/xlink" xlink:title="cytochrome oxidase subunit 1" id="ABBRID0ED5DK" xlink:type="simple">COI</abbrev> <abbrev xmlns:xlink="http://www.w3.org/1999/xlink" xlink:title="Barcode Index Number" xlink:type="simple">BIN</abbrev> and in a 16S clade with specimens from GenBank identified as <italic><tp:taxon-name><tp:taxon-name-part taxon-name-part-type="genus" reg="Polypedates">P.</tp:taxon-name-part> <tp:taxon-name-part taxon-name-part-type="species" reg="teraiensis">teraiensis</tp:taxon-name-part></tp:taxon-name></italic> (<ext-link xmlns:xlink="http://www.w3.org/1999/xlink" ext-link-type="gen" xlink:href="AB530512" xlink:type="simple">AB530512</ext-link>–21) and two individuals (<ext-link xmlns:xlink="http://www.w3.org/1999/xlink" ext-link-type="gen" xlink:href="AB728167" xlink:type="simple">AB728167</ext-link>–8) labeled <italic><tp:taxon-name><tp:taxon-name-part taxon-name-part-type="genus" reg="Polypedates">P.</tp:taxon-name-part> <tp:taxon-name-part taxon-name-part-type="species" reg="leucomystax">leucomystax</tp:taxon-name-part></tp:taxon-name></italic>, presumably misidentified. Additionally, we sequenced three additional specimens initially identified as <italic><tp:taxon-name><tp:taxon-name-part taxon-name-part-type="genus" reg="Chiromantis">Chiromantis</tp:taxon-name-part></tp:taxon-name></italic> spp. Two specimens (<named-content xmlns:xlink="http://www.w3.org/1999/xlink" content-type="dwc:institutional_code" xlink:type="simple">USNM</named-content> 560923, <named-content xmlns:xlink="http://www.w3.org/1999/xlink" content-type="dwc:institutional_code" xlink:type="simple">USNM</named-content> 560927) from Mandalay initially identified as <italic><tp:taxon-name><tp:taxon-name-part taxon-name-part-type="genus" reg="Chiromantis">C.</tp:taxon-name-part> <tp:taxon-name-part taxon-name-part-type="species" reg="hansenae">hansenae</tp:taxon-name-part></tp:taxon-name></italic>, were placed in their own <abbrev xmlns:xlink="http://www.w3.org/1999/xlink" xlink:title="cytochrome oxidase subunit 1" id="ABBRID0EZ6DK" xlink:type="simple">COI</abbrev> <abbrev xmlns:xlink="http://www.w3.org/1999/xlink" xlink:title="Barcode Index Number" xlink:type="simple">BIN</abbrev> and in a 16S clade with other individuals from GenBank identified as <italic><tp:taxon-name><tp:taxon-name-part taxon-name-part-type="genus" reg="Chiromantis">Chiromantis</tp:taxon-name-part> <tp:taxon-name-part taxon-name-part-type="species" reg="doriae">doriae</tp:taxon-name-part></tp:taxon-name></italic>. There is considerable genetic variation among the <italic><tp:taxon-name><tp:taxon-name-part taxon-name-part-type="genus" reg="Chiromantis">C.</tp:taxon-name-part> <tp:taxon-name-part taxon-name-part-type="species" reg="doriae">doriae</tp:taxon-name-part></tp:taxon-name></italic> specimens in GenBank, indicating that <italic><tp:taxon-name><tp:taxon-name-part taxon-name-part-type="genus" reg="Chiromantis">C.</tp:taxon-name-part> <tp:taxon-name-part taxon-name-part-type="species" reg="doriae">doriae</tp:taxon-name-part></tp:taxon-name></italic> as currently used is a species complex in need of revision. The third specimen (<named-content xmlns:xlink="http://www.w3.org/1999/xlink" content-type="dwc:institutional_code" xlink:type="simple">USNM</named-content> 524023) from Sagaing was initially identified as <italic><tp:taxon-name><tp:taxon-name-part taxon-name-part-type="genus" reg="Chiromantis">C.</tp:taxon-name-part> <tp:taxon-name-part taxon-name-part-type="species" reg="nongkhorensis">nongkhorensis</tp:taxon-name-part></tp:taxon-name></italic>, but was placed at the base of the 16S clade containing <italic><tp:taxon-name><tp:taxon-name-part taxon-name-part-type="genus" reg="Chiromantis">C.</tp:taxon-name-part> <tp:taxon-name-part taxon-name-part-type="species" reg="nongkhorensis">nongkhorensis</tp:taxon-name-part></tp:taxon-name></italic> and <italic><tp:taxon-name><tp:taxon-name-part taxon-name-part-type="genus" reg="Chiromantis">C.</tp:taxon-name-part> <tp:taxon-name-part taxon-name-part-type="species" reg="doriae">doriae</tp:taxon-name-part></tp:taxon-name></italic> specimens from GenBank (<xref ref-type="bibr" rid="B1">Aowphol et al. 2013</xref>). This specimen may represent a new species; however, we treat it as <italic><tp:taxon-name><tp:taxon-name-part taxon-name-part-type="genus" reg="Chiromantis">Chiromantis</tp:taxon-name-part></tp:taxon-name></italic> sp. A for now.</p></tp:treatment-sec><ref-list><ref id="B84"><mixed-citation xmlns:xlink="http://www.w3.org/1999/xlink" xlink:type="simple">
          <person-group><name name-style="western"><surname>Pan</surname><given-names>SL</given-names></name><name name-style="western"><surname>Dang</surname><given-names>NX</given-names></name><name name-style="western"><surname>Wang</surname><given-names>JS</given-names></name><name name-style="western"><surname>Zheng</surname><given-names>YT</given-names></name><name name-style="western"><surname>Rao</surname><given-names>DQ</given-names></name><name name-style="western"><surname>Li</surname><given-names>JT</given-names></name></person-group> (<year>2013</year>) <article-title>Molecular Phylogeny Supports the Validity of <italic><tp:taxon-name><tp:taxon-name-part taxon-name-part-type="genus">Polypedates</tp:taxon-name-part> <tp:taxon-name-part taxon-name-part-type="species">impresus</tp:taxon-name-part></tp:taxon-name></italic> Yang 2008.</article-title> <source>Asian Herpetological Research</source> <volume>4</volume>: <fpage>124</fpage>–<lpage>133</lpage>. <ext-link xlink:type="simple" ext-link-type="uri" xlink:href="http://www.ahr-journal.com/OA/pdfdow.aspx?Sid=20130006">www.ahr-journal.com/OA/pdfdow.aspx?Sid=20130006</ext-link> <ext-link xlink:type="simple" ext-link-type="doi" xlink:href="10.3724/SP.J.1245.2013.00124">https://doi.org/10.3724/SP.J.1245.2013.00124</ext-link></mixed-citation></ref><ref id="B62"><mixed-citation xmlns:xlink="http://www.w3.org/1999/xlink" xlink:type="simple">
          <person-group><name name-style="western"><surname>Kuraishi</surname><given-names>N</given-names></name><name name-style="western"><surname>Matsui</surname><given-names>M</given-names></name><name name-style="western"><surname>Hamidy</surname><given-names>A</given-names></name><name name-style="western"><surname>Belabut</surname><given-names>DM</given-names></name><name name-style="western"><surname>Ahmad</surname><given-names>N</given-names></name><name name-style="western"><surname>Panha</surname><given-names>S</given-names></name><name name-style="western"><surname>Sudin</surname><given-names>A</given-names></name><name name-style="western"><surname>Yong</surname><given-names>HS</given-names></name><name name-style="western"><surname>Jiang</surname><given-names>J-P</given-names></name><name name-style="western"><surname>Ota</surname><given-names>H</given-names></name><name name-style="western"><surname>Thong</surname><given-names>HT</given-names></name><name name-style="western"><surname>Nishikawa</surname><given-names>K</given-names></name></person-group> (<year>2012</year>) <article-title>Phylogenetic and taxonomic relationships of the <italic><tp:taxon-name><tp:taxon-name-part taxon-name-part-type="genus">Polypedates</tp:taxon-name-part> <tp:taxon-name-part taxon-name-part-type="species">leucomystax</tp:taxon-name-part></tp:taxon-name></italic> complex (<tp:taxon-name><tp:taxon-name-part taxon-name-part-type="class">Amphibia</tp:taxon-name-part></tp:taxon-name>).</article-title> <source>Zoologica Scripta</source> <volume>42</volume>: <fpage>54</fpage>–<lpage>70</lpage>. <ext-link xlink:type="simple" ext-link-type="doi" xlink:href="10.1111/j.1463-6409.2012.00562.x">https://doi.org/10.1111/j.1463-6409.2012.00562.x</ext-link></mixed-citation></ref><ref id="B1"><mixed-citation xmlns:xlink="http://www.w3.org/1999/xlink" xlink:type="simple">
          <person-group><name name-style="western"><surname>Aowphol</surname><given-names>A</given-names></name><name name-style="western"><surname>Rujirawan</surname><given-names>A</given-names></name><name name-style="western"><surname>Taksintum</surname><given-names>W</given-names></name><name name-style="western"><surname>Arsirapot</surname><given-names>S</given-names></name><name name-style="western"><surname>McLeod</surname><given-names>DS</given-names></name></person-group> (<year>2013</year>) <article-title>Re-evaluating the taxonomic status of <italic><tp:taxon-name><tp:taxon-name-part taxon-name-part-type="genus">Chiromantis</tp:taxon-name-part></tp:taxon-name></italic> in Thailand using multiple lines of evidence (<tp:taxon-name><tp:taxon-name-part taxon-name-part-type="class">Amphibia</tp:taxon-name-part></tp:taxon-name>: <tp:taxon-name><tp:taxon-name-part taxon-name-part-type="order">Anura</tp:taxon-name-part></tp:taxon-name>: <tp:taxon-name><tp:taxon-name-part taxon-name-part-type="family">Rhacophoridae</tp:taxon-name-part></tp:taxon-name>).</article-title> <source>Zootaxa</source> <volume>3702</volume>: <fpage>101</fpage>–<lpage>123</lpage>. <ext-link xlink:type="simple" ext-link-type="doi" xlink:href="10.11646/zootaxa.3702.2.1">http://dx.doi.org/10.11646/zootaxa.3702.2.1</ext-link></mixed-citation></ref></ref-list></tp:taxon-treatment>
