# Supplementary material for: Filling the BINs of life: Report of an amphibian and reptile survey of the Tanintharyi (Tenasserim) Region of Myanmar, with DNA barcode data
Source: Zookeys. 2018 May 10;(757):85–152. doi: 10.3897/zookeys.757.24453 (PMC5958176; doi:10.3897/zookeys.757.24453)
Supplement: XML Treatment for Calotes emma [file zookeys.757.24453-treatment30.xml]

<!DOCTYPE tp:taxon-treatment
  PUBLIC "-//TaxonX//DTD Taxonomic Treatment Publishing DTD v0 20100105//EN" "tax-treatment-NSO.dtd">
<tp:taxon-treatment xmlns:tp="http://www.plazi.org/taxpub"><tp:treatment-meta><kwd-group><label>Taxon classification</label><kwd><named-content xmlns:xlink="http://www.w3.org/1999/xlink" content-type="kingdom">Animalia</named-content></kwd><kwd><named-content xmlns:xlink="http://www.w3.org/1999/xlink" content-type="order">Squamata</named-content></kwd><kwd><named-content xmlns:xlink="http://www.w3.org/1999/xlink" content-type="family">Agamidae</named-content></kwd></kwd-group><mixed-citation publication-type="journal"><person-group><name><surname>Mulcahy</surname><given-names>Daniel G.</given-names></name><name><surname>Lee</surname><given-names>Justin L.</given-names></name><name><surname>Miller</surname><given-names>Aryeh H.</given-names></name><name><surname>Chand</surname><given-names>Mia</given-names></name><name><surname>Thura</surname><given-names>Myint Kyaw</given-names></name><name><surname>Zug</surname><given-names>George R.</given-names></name></person-group><article-title>Filling the <abbrev xmlns:xlink="http://www.w3.org/1999/xlink" xlink:title="Barcode Index Numbers" xlink:type="simple">BINs</abbrev> of life: Report of an amphibian and reptile survey of the Tanintharyi (Tenasserim) Region of Myanmar, with DNA barcode data</article-title><source>Zookeys</source><day>10</day><month>5</month><year>2018</year><volume>2018</volume><issue>757</issue><fpage>85</fpage><lpage>152</lpage><pub-id pub-id-type="doi">10.3897/zookeys.757.24453</pub-id></mixed-citation></tp:treatment-meta><tp:nomenclature><tp:taxon-name>
                <tp:taxon-name-part taxon-name-part-type="genus" reg="Calotes">Calotes</tp:taxon-name-part>
                <tp:taxon-name-part taxon-name-part-type="species" reg="emma">emma</tp:taxon-name-part>
              </tp:taxon-name><tp:taxon-authority>(Gray, 1845)</tp:taxon-authority><xref ref-type="fig" rid="F6">Barred Forest Lizard Fig. 4F</xref></tp:nomenclature><tp:treatment-sec sec-type="description" id="SECID0E1REK"><title>Description.</title><p>Adult females (<italic>n</italic> = 2) 101.7, 106.1 mm SVL, 279, 284 mm TailL, adult males (<italic>n</italic> = 2) 84.5, 102.2 mm SVL, 236, 279 mm TailL; 16.4 , 17.4 mm &amp; 12.2, 16.7 mm, respectively HeadL; 46–50% TrunkL/SVL,14–17% HeadL/SVL, 68–79% HeadW/HeadL, 33–46% HeadH/HeadL, 43–44% SnEye/HeadL, 25–29% EyeEar/HeadL. Dorsal spines range from 39 to 52, fourth finger lamellae 22 to 25, and fourth toe lamellae 25 to 31.</p></tp:treatment-sec><tp:treatment-sec sec-type="natural history" id="SECID0EESEK"><title>Natural history notes.</title><p>Although <italic><tp:taxon-name><tp:taxon-name-part taxon-name-part-type="genus" reg="Calotes">C.</tp:taxon-name-part> <tp:taxon-name-part taxon-name-part-type="species" reg="emma">emma</tp:taxon-name-part></tp:taxon-name></italic> was found within the forest, these individuals were in an area of open canopy. It appears to be mainly a forest-edge and woody fencerow denizen.</p></tp:treatment-sec><tp:treatment-sec sec-type="distribution" id="SECID0EVSEK"><title>General Distribution.</title><p>Northeast India to southwestern China southward to northern West Malaysia.</p></tp:treatment-sec><tp:treatment-sec sec-type="Molecular Data" id="SECID0E1SEK"><title>Molecular Data.</title><p>Our specimens were placed in their own <abbrev xmlns:xlink="http://www.w3.org/1999/xlink" xlink:title="cytochrome oxidase subunit 1" id="ABBRID0EATEK" xlink:type="simple">COI</abbrev> <abbrev xmlns:xlink="http://www.w3.org/1999/xlink" xlink:title="Barcode Index Number" xlink:type="simple">BIN</abbrev>. No other <abbrev xmlns:xlink="http://www.w3.org/1999/xlink" xlink:title="cytochrome oxidase subunit 1" id="ABBRID0EETEK" xlink:type="simple">COI</abbrev> sequences are currently available for <italic><tp:taxon-name><tp:taxon-name-part taxon-name-part-type="genus" reg="Calotes">C.</tp:taxon-name-part> <tp:taxon-name-part taxon-name-part-type="species" reg="emma">emma</tp:taxon-name-part></tp:taxon-name></italic>, and our sequences differ from other <italic><tp:taxon-name><tp:taxon-name-part taxon-name-part-type="genus" reg="Calotes">Calotes</tp:taxon-name-part></tp:taxon-name></italic> species by 10–12%. Based on 16S data, our specimens were placed sister to all other sequences of <italic><tp:taxon-name><tp:taxon-name-part taxon-name-part-type="genus" reg="Calotes">Calotes</tp:taxon-name-part></tp:taxon-name></italic> currently in GenBank.</p></tp:treatment-sec><tp:treatment-sec sec-type="material" id="SECID0EBUEK"><title>Specimens examined.</title><p>
              <named-content xmlns:xlink="http://www.w3.org/1999/xlink" content-type="dwc:institutional_code" xlink:type="simple">USNM</named-content> 587020–023.</p></tp:treatment-sec><tp:treatment-sec sec-type="Red List status" id="SECID0EMUEK"><title>Red List status.</title><p>NE.</p></tp:treatment-sec><tp:treatment-sec><!--Section generated to contain objects referenced in tp:taxon-treatment.--><fig id="F6" position="float" orientation="portrait"><label>Figure 4.</label><caption><p>Selected turtles and lizards found during this study’s expedition. <bold>A</bold> <italic><tp:taxon-name><tp:taxon-name-part taxon-name-part-type="genus" reg="Indotestudo">Indotestudo</tp:taxon-name-part> <tp:taxon-name-part taxon-name-part-type="species" reg="elongata">elongata</tp:taxon-name-part></tp:taxon-name></italic> (<named-content xmlns:xlink="http://www.w3.org/1999/xlink" content-type="dwc:institutional_code" xlink:type="simple">USNM</named-content> HerpImage 2896) <bold>B</bold> <italic><tp:taxon-name><tp:taxon-name-part taxon-name-part-type="genus" reg="Dogania">Dogania</tp:taxon-name-part> <tp:taxon-name-part taxon-name-part-type="species" reg="subplana">subplana</tp:taxon-name-part></tp:taxon-name></italic> (<named-content xmlns:xlink="http://www.w3.org/1999/xlink" content-type="dwc:institutional_code" xlink:type="simple">USNM</named-content> HerpImage 2897) <bold>C</bold> <italic><tp:taxon-name><tp:taxon-name-part taxon-name-part-type="genus" reg="Acanthosaura">Acanthosaura</tp:taxon-name-part> <tp:taxon-name-part taxon-name-part-type="species" reg="crucigera">crucigera</tp:taxon-name-part></tp:taxon-name></italic> (<named-content xmlns:xlink="http://www.w3.org/1999/xlink" content-type="dwc:institutional_code" xlink:type="simple">USNM</named-content> 587019) <bold>D</bold> <italic><tp:taxon-name><tp:taxon-name-part taxon-name-part-type="genus" reg="Eutropis">Eutropis</tp:taxon-name-part> <tp:taxon-name-part taxon-name-part-type="species" reg="multifasciata">multifasciata</tp:taxon-name-part></tp:taxon-name></italic> (<named-content xmlns:xlink="http://www.w3.org/1999/xlink" content-type="dwc:institutional_code" xlink:type="simple">USNM</named-content> 587035) <bold>E</bold> <italic><tp:taxon-name><tp:taxon-name-part taxon-name-part-type="genus" reg="Takydromus">Takydromus</tp:taxon-name-part> <tp:taxon-name-part taxon-name-part-type="species" reg="sexlineatus">sexlineatus</tp:taxon-name-part></tp:taxon-name></italic> (<named-content xmlns:xlink="http://www.w3.org/1999/xlink" content-type="dwc:institutional_code" xlink:type="simple">USNM</named-content> 587034) <bold>F</bold> <italic><tp:taxon-name><tp:taxon-name-part taxon-name-part-type="genus" reg="Calotes">Calotes</tp:taxon-name-part> <tp:taxon-name-part taxon-name-part-type="species" reg="emma">emma</tp:taxon-name-part></tp:taxon-name></italic> (<named-content xmlns:xlink="http://www.w3.org/1999/xlink" content-type="dwc:institutional_code" xlink:type="simple">USNM</named-content> 587022). Photos A &amp; C by Daniel G. Mulcahy, all others by Myint Kyaw Thura.</p></caption><graphic xmlns:xlink="http://www.w3.org/1999/xlink" xlink:href="zookeys-757-085-g006.jpg" id="oo_202223.jpg" position="float" orientation="portrait" xlink:type="simple"/></fig></tp:treatment-sec></tp:taxon-treatment>
