# Supplementary material for: Filling the BINs of life: Report of an amphibian and reptile survey of the Tanintharyi (Tenasserim) Region of Myanmar, with DNA barcode data
Source: Zookeys. 2018 May 10;(757):85–152. doi: 10.3897/zookeys.757.24453 (PMC5958176; doi:10.3897/zookeys.757.24453)
Supplement: XML Treatment for Draco blanfordii [file zookeys.757.24453-treatment31.xml]

<!DOCTYPE tp:taxon-treatment
  PUBLIC "-//TaxonX//DTD Taxonomic Treatment Publishing DTD v0 20100105//EN" "tax-treatment-NSO.dtd">
<tp:taxon-treatment xmlns:tp="http://www.plazi.org/taxpub"><tp:treatment-meta><kwd-group><label>Taxon classification</label><kwd><named-content xmlns:xlink="http://www.w3.org/1999/xlink" content-type="kingdom">Animalia</named-content></kwd><kwd><named-content xmlns:xlink="http://www.w3.org/1999/xlink" content-type="order">Squamata</named-content></kwd><kwd><named-content xmlns:xlink="http://www.w3.org/1999/xlink" content-type="family">Agamidae</named-content></kwd></kwd-group><mixed-citation publication-type="journal"><person-group><name><surname>Mulcahy</surname><given-names>Daniel G.</given-names></name><name><surname>Lee</surname><given-names>Justin L.</given-names></name><name><surname>Miller</surname><given-names>Aryeh H.</given-names></name><name><surname>Chand</surname><given-names>Mia</given-names></name><name><surname>Thura</surname><given-names>Myint Kyaw</given-names></name><name><surname>Zug</surname><given-names>George R.</given-names></name></person-group><article-title>Filling the <abbrev xmlns:xlink="http://www.w3.org/1999/xlink" xlink:title="Barcode Index Numbers" xlink:type="simple">BINs</abbrev> of life: Report of an amphibian and reptile survey of the Tanintharyi (Tenasserim) Region of Myanmar, with DNA barcode data</article-title><source>Zookeys</source><day>10</day><month>5</month><year>2018</year><volume>2018</volume><issue>757</issue><fpage>85</fpage><lpage>152</lpage><pub-id pub-id-type="doi">10.3897/zookeys.757.24453</pub-id></mixed-citation></tp:treatment-meta><tp:nomenclature><tp:taxon-name>
                <tp:taxon-name-part taxon-name-part-type="genus" reg="Draco">Draco</tp:taxon-name-part>
                <tp:taxon-name-part taxon-name-part-type="species" reg="blanfordii">blanfordii</tp:taxon-name-part>
              </tp:taxon-name><tp:taxon-authority>Boulenger, 1885</tp:taxon-authority></tp:nomenclature><tp:treatment-sec sec-type="description" id="SECID0ESVEK"><title>Description.</title><p>Adult females (<italic>n</italic> = 2) 101.4, 107.9 mm SVL, adult male (<italic>n</italic> = 1) 96.4 mm SVL, 183–190, 178 mm TailL respectively; 175, 178 mm &amp; 174 mm HeadL; 46–50% TrunkL/SVL, 16–18% HeadL/SVL, 68–74% HeadW/HeadL, 42–51% HeadH/HeadL, 11% SnEye/HeadL, 25–29% EyeEar/HeadL. Fourth finger lamellae range from 26 to 28 and fourth toe lamellae 26 to 30.</p></tp:treatment-sec><tp:treatment-sec sec-type="natural history" id="SECID0E3VEK"><title>Natural history notes.</title><p>As for the preceding <italic><tp:taxon-name><tp:taxon-name-part taxon-name-part-type="genus" reg="Calotes">C.</tp:taxon-name-part> <tp:taxon-name-part taxon-name-part-type="species" reg="emma">emma</tp:taxon-name-part></tp:taxon-name>, <tp:taxon-name><tp:taxon-name-part taxon-name-part-type="genus" reg="Draco">Draco</tp:taxon-name-part></tp:taxon-name></italic> occurs in open-canopied situations and along forest edges. Each of the females was gravid; the smaller female bears four eggs, two on each side; the larger one has seven eggs, three on right, four on left. The shelled eggs are ~10–12 mm in length.</p></tp:treatment-sec><tp:treatment-sec sec-type="distribution" id="SECID0ETWEK"><title>General Distribution.</title><p>Bangladesh through southern Myanmar and Thailand to northern West Malaysia, also Vietnam.</p></tp:treatment-sec><tp:treatment-sec sec-type="Molecular Data" id="SECID0EYWEK"><title>Molecular Data.</title><p>Our specimens were placed in their own <abbrev xmlns:xlink="http://www.w3.org/1999/xlink" xlink:title="cytochrome oxidase subunit 1" id="ABBRID0E5WEK" xlink:type="simple">COI</abbrev> <abbrev xmlns:xlink="http://www.w3.org/1999/xlink" xlink:title="Barcode Index Number" xlink:type="simple">BIN</abbrev>, no other <abbrev xmlns:xlink="http://www.w3.org/1999/xlink" xlink:title="cytochrome oxidase subunit 1" id="ABBRID0ECXEK" xlink:type="simple">COI</abbrev> sequences are currently available for <italic><tp:taxon-name><tp:taxon-name-part taxon-name-part-type="genus" reg="Draco">D.</tp:taxon-name-part> <tp:taxon-name-part taxon-name-part-type="species" reg="blanfordii">blanfordii</tp:taxon-name-part></tp:taxon-name></italic>. Our 16S sequences are 100% identical to <italic><tp:taxon-name><tp:taxon-name-part taxon-name-part-type="genus" reg="Draco">D.</tp:taxon-name-part> <tp:taxon-name-part taxon-name-part-type="species" reg="blanfordii">blanfordii</tp:taxon-name-part></tp:taxon-name></italic> specimens in GenBank (<ext-link xmlns:xlink="http://www.w3.org/1999/xlink" ext-link-type="gen" xlink:href="AB023751" xlink:type="simple">AB023751</ext-link>) from Thailand and Peninsular Malaysia (<xref ref-type="bibr" rid="B52">Honda et al. 1999</xref>).</p></tp:treatment-sec><tp:treatment-sec sec-type="material" id="SECID0EAYEK"><title>Specimens examined.</title><p>
              <named-content xmlns:xlink="http://www.w3.org/1999/xlink" content-type="dwc:institutional_code" xlink:type="simple">USNM</named-content> 587024–026.</p></tp:treatment-sec><tp:treatment-sec sec-type="Red List status" id="SECID0ELYEK"><title>Red List status.</title><p>NE.</p></tp:treatment-sec><ref-list><ref id="B52"><mixed-citation xmlns:xlink="http://www.w3.org/1999/xlink" xlink:type="simple">
          <person-group><name name-style="western"><surname>Honda</surname><given-names>M</given-names></name><name name-style="western"><surname>Ota</surname><given-names>H</given-names></name><name name-style="western"><surname>Kobayashi</surname><given-names>M</given-names></name><name name-style="western"><surname>Nabhitabhata</surname><given-names>J</given-names></name><name name-style="western"><surname>Yong</surname><given-names>HS</given-names></name><name name-style="western"><surname>Hikida</surname><given-names>T</given-names></name></person-group> (<year>1999</year>) <article-title>Phylogenetic relationships of the flying lizards, genus <italic><tp:taxon-name><tp:taxon-name-part taxon-name-part-type="genus">Draco</tp:taxon-name-part></tp:taxon-name></italic> (<tp:taxon-name><tp:taxon-name-part taxon-name-part-type="class">Reptilia</tp:taxon-name-part></tp:taxon-name>, <tp:taxon-name><tp:taxon-name-part taxon-name-part-type="family">Agamidae</tp:taxon-name-part></tp:taxon-name>).</article-title> <source>Zoological Science</source> <volume>16</volume>: <fpage>535</fpage>–<lpage>549</lpage>. <ext-link xlink:type="simple" ext-link-type="doi" xlink:href="10.2108/zsj.16.535">http://dx.doi.org/10.2108/zsj.16.535</ext-link></mixed-citation></ref></ref-list></tp:taxon-treatment>
