# Supplementary material for: Filling the BINs of life: Report of an amphibian and reptile survey of the Tanintharyi (Tenasserim) Region of Myanmar, with DNA barcode data
Source: Zookeys. 2018 May 10;(757):85–152. doi: 10.3897/zookeys.757.24453 (PMC5958176; doi:10.3897/zookeys.757.24453)
Supplement: XML Treatment for Gekko gecko [file zookeys.757.24453-treatment32.xml]

<!DOCTYPE tp:taxon-treatment
  PUBLIC "-//TaxonX//DTD Taxonomic Treatment Publishing DTD v0 20100105//EN" "tax-treatment-NSO.dtd">
<tp:taxon-treatment xmlns:tp="http://www.plazi.org/taxpub"><tp:treatment-meta><kwd-group><label>Taxon classification</label><kwd><named-content xmlns:xlink="http://www.w3.org/1999/xlink" content-type="kingdom">Animalia</named-content></kwd><kwd><named-content xmlns:xlink="http://www.w3.org/1999/xlink" content-type="order">Gekko</named-content></kwd><kwd><named-content xmlns:xlink="http://www.w3.org/1999/xlink" content-type="family">Gekkonidae</named-content></kwd></kwd-group><mixed-citation publication-type="journal"><person-group><name><surname>Mulcahy</surname><given-names>Daniel G.</given-names></name><name><surname>Lee</surname><given-names>Justin L.</given-names></name><name><surname>Miller</surname><given-names>Aryeh H.</given-names></name><name><surname>Chand</surname><given-names>Mia</given-names></name><name><surname>Thura</surname><given-names>Myint Kyaw</given-names></name><name><surname>Zug</surname><given-names>George R.</given-names></name></person-group><article-title>Filling the <abbrev xmlns:xlink="http://www.w3.org/1999/xlink" xlink:title="Barcode Index Numbers" xlink:type="simple">BINs</abbrev> of life: Report of an amphibian and reptile survey of the Tanintharyi (Tenasserim) Region of Myanmar, with DNA barcode data</article-title><source>Zookeys</source><day>10</day><month>5</month><year>2018</year><volume>2018</volume><issue>757</issue><fpage>85</fpage><lpage>152</lpage><pub-id pub-id-type="doi">10.3897/zookeys.757.24453</pub-id></mixed-citation></tp:treatment-meta><tp:nomenclature><tp:taxon-name>
                <tp:taxon-name-part taxon-name-part-type="genus" reg="Gekko">Gekko</tp:taxon-name-part>
                <tp:taxon-name-part taxon-name-part-type="species" reg="gecko">gecko</tp:taxon-name-part>
              </tp:taxon-name><tp:taxon-authority>(Linnaeus, 1758)</tp:taxon-authority></tp:nomenclature><tp:treatment-sec sec-type="description" id="SECID0EH1EK"><title>Description.</title><p>Adult male 179 mm SVL, 111 mm TailL (half regenerated), 81.7 mm TrunkL, 19.7 ForeaL, 24.3 mm CrusL, 43.9 mm HeadL, 35.4 mm HeadW, 17.9 mm SnEye, 13.7 mm NarEye, 16.4 mm SnW. Adult proportions 46% TrunkL/SVL, 34% SnFor/SVL, 41% ForeaL/CrusL, 18% CrusL/SVL, 24% HeadL/SVL (23.0±1.0), 81% HeadW/HeadL, 41% SnEye/HeadL, 43% EyeEar/HeadL.</p><p>Head and trunk scalation predominantly granular, enlarged scales bordering the mouth, 13 supralabials to rictus, 10 infralabials; 96 scales at midbody, 148 scales ventrally from mental to vent border; 21 enlarged lamellae on 4<sup>th</sup> finger, 20 on fourth toe.</p></tp:treatment-sec><tp:treatment-sec sec-type="natural history" id="SECID0EQ1EK"><title>Natural history notes.</title><p>This specimen derived from Yeybu village; others were heard in the residual forest at the July slash and burnt site.</p></tp:treatment-sec><tp:treatment-sec sec-type="distribution" id="SECID0EV1EK"><title>General Distribution.</title><p>Widespread, Nepal and Northeast India to South China southward into Lesser Sundas.</p></tp:treatment-sec><tp:treatment-sec sec-type="Molecular Data" id="SECID0E11EK"><title>Molecular Data.</title><p>Our specimen was placed in its own <abbrev xmlns:xlink="http://www.w3.org/1999/xlink" xlink:title="cytochrome oxidase subunit 1" id="ABBRID0EA2EK" xlink:type="simple">COI</abbrev> <abbrev xmlns:xlink="http://www.w3.org/1999/xlink" xlink:title="Barcode Index Number" xlink:type="simple">BIN</abbrev> and was between 94.5–96.3% similar to other <italic><tp:taxon-name><tp:taxon-name-part taxon-name-part-type="genus" reg="Gekko">G.</tp:taxon-name-part> <tp:taxon-name-part taxon-name-part-type="species" reg="gecko">gecko</tp:taxon-name-part></tp:taxon-name></italic> <abbrev xmlns:xlink="http://www.w3.org/1999/xlink" xlink:title="cytochrome oxidase subunit 1" id="ABBRID0EP2EK" xlink:type="simple">COI</abbrev> in GenBank. Our sequence was placed in a clade at the base of the <italic><tp:taxon-name><tp:taxon-name-part taxon-name-part-type="genus" reg="Gekko">G.</tp:taxon-name-part> <tp:taxon-name-part taxon-name-part-type="species" reg="gecko">gecko</tp:taxon-name-part></tp:taxon-name></italic> clade; these basal diverging clades show substantial sequence divergence, indicating this may represent a species complex.</p></tp:treatment-sec><tp:treatment-sec sec-type="material" id="SECID0E52EK"><title>Specimens examined.</title><p>
              <named-content xmlns:xlink="http://www.w3.org/1999/xlink" content-type="dwc:institutional_code" xlink:type="simple">USNM</named-content> 587027.</p></tp:treatment-sec><tp:treatment-sec sec-type="Red List status" id="SECID0EJ3EK"><title>Red List status.</title><p>NE.</p></tp:treatment-sec></tp:taxon-treatment>
