# Supplementary material for: Filling the BINs of life: Report of an amphibian and reptile survey of the Tanintharyi (Tenasserim) Region of Myanmar, with DNA barcode data
Source: Zookeys. 2018 May 10;(757):85–152. doi: 10.3897/zookeys.757.24453 (PMC5958176; doi:10.3897/zookeys.757.24453)
Supplement: XML Treatment for Hemidactylus frenatus [file zookeys.757.24453-treatment34.xml]

<!DOCTYPE tp:taxon-treatment
  PUBLIC "-//TaxonX//DTD Taxonomic Treatment Publishing DTD v0 20100105//EN" "tax-treatment-NSO.dtd">
<tp:taxon-treatment xmlns:tp="http://www.plazi.org/taxpub"><tp:treatment-meta><kwd-group><label>Taxon classification</label><kwd><named-content xmlns:xlink="http://www.w3.org/1999/xlink" content-type="kingdom">Animalia</named-content></kwd><kwd><named-content xmlns:xlink="http://www.w3.org/1999/xlink" content-type="order">Squamata</named-content></kwd><kwd><named-content xmlns:xlink="http://www.w3.org/1999/xlink" content-type="family">Gekkonidae</named-content></kwd></kwd-group><mixed-citation publication-type="journal"><person-group><name><surname>Mulcahy</surname><given-names>Daniel G.</given-names></name><name><surname>Lee</surname><given-names>Justin L.</given-names></name><name><surname>Miller</surname><given-names>Aryeh H.</given-names></name><name><surname>Chand</surname><given-names>Mia</given-names></name><name><surname>Thura</surname><given-names>Myint Kyaw</given-names></name><name><surname>Zug</surname><given-names>George R.</given-names></name></person-group><article-title>Filling the <abbrev xmlns:xlink="http://www.w3.org/1999/xlink" xlink:title="Barcode Index Numbers" xlink:type="simple">BINs</abbrev> of life: Report of an amphibian and reptile survey of the Tanintharyi (Tenasserim) Region of Myanmar, with DNA barcode data</article-title><source>Zookeys</source><day>10</day><month>5</month><year>2018</year><volume>2018</volume><issue>757</issue><fpage>85</fpage><lpage>152</lpage><pub-id pub-id-type="doi">10.3897/zookeys.757.24453</pub-id></mixed-citation></tp:treatment-meta><tp:nomenclature><tp:taxon-name>
                <tp:taxon-name-part taxon-name-part-type="genus" reg="Hemidactylus">Hemidactylus</tp:taxon-name-part>
                <tp:taxon-name-part taxon-name-part-type="species" reg="frenatus">frenatus</tp:taxon-name-part>
              </tp:taxon-name><tp:taxon-authority>Duméril &amp; Bibron, 1836</tp:taxon-authority></tp:nomenclature><tp:treatment-sec sec-type="description" id="SECID0EAAFK"><title>Description.</title><p>Adult females (<italic>n</italic> = 2) 52.1–53.2 mm SVL, 51–37 mm TailL; both regenerated; adult male (<italic>n</italic> = 1) 54.9 mm SVL; 25.3 mm TailL; 23.8 mm HeadL; 43–49% TrunkL/SVL, 13–15% CrusL/SVL, 25–26% HeadL/SVL, 38–39% HeadW/HeadL, 64–66% HeadH/HeadL, 42–44% SnEye/HeadL, 29–33% EyeEar/HeadL.</p></tp:treatment-sec><tp:treatment-sec sec-type="natural history" id="SECID0EKAFK"><title>Natural history notes.</title><p>A synanthrope. Collected on the outside wall of the hotel in Myeik.</p></tp:treatment-sec><tp:treatment-sec sec-type="distribution" id="SECID0EPAFK"><title>General Distribution.</title><p>Widespread human commensal, worldwide in subtropics and tropics.</p></tp:treatment-sec><tp:treatment-sec sec-type="Molecular Data" id="SECID0EUAFK"><title>Molecular Data.</title><p>Three specimens of <italic><tp:taxon-name><tp:taxon-name-part taxon-name-part-type="genus" reg="Hemidactylus">H.</tp:taxon-name-part> <tp:taxon-name-part taxon-name-part-type="species" reg="frenatus">frenatus</tp:taxon-name-part></tp:taxon-name></italic> were collected in Myeik. They were placed in two <abbrev xmlns:xlink="http://www.w3.org/1999/xlink" xlink:title="cytochrome oxidase subunit 1" id="ABBRID0EFBFK" xlink:type="simple">COI</abbrev> <abbrev xmlns:xlink="http://www.w3.org/1999/xlink" xlink:title="Barcode Index Numbers" xlink:type="simple">BINs</abbrev>, two (<named-content xmlns:xlink="http://www.w3.org/1999/xlink" content-type="dwc:institutional_code" xlink:type="simple">USNM</named-content> 587030 and 587032) in their own <abbrev xmlns:xlink="http://www.w3.org/1999/xlink" xlink:title="Barcode Index Number" xlink:type="simple">BIN</abbrev>, and <named-content xmlns:xlink="http://www.w3.org/1999/xlink" content-type="dwc:institutional_code" xlink:type="simple">USNM</named-content> 587031 was placed in the same <abbrev xmlns:xlink="http://www.w3.org/1999/xlink" xlink:title="Barcode Index Number" xlink:type="simple">BIN</abbrev> with 18 other <italic><tp:taxon-name><tp:taxon-name-part taxon-name-part-type="genus" reg="Hemidactylus">H.</tp:taxon-name-part> <tp:taxon-name-part taxon-name-part-type="species" reg="frenatus">frenatus</tp:taxon-name-part></tp:taxon-name></italic> from Honduras. Our specimens were placed with other specimens in GenBank from the “Myanmar clade” of <italic><tp:taxon-name><tp:taxon-name-part taxon-name-part-type="genus" reg="Hemidactylus">H.</tp:taxon-name-part> <tp:taxon-name-part taxon-name-part-type="species" reg="frenatus">frenatus</tp:taxon-name-part></tp:taxon-name></italic> from <xref ref-type="bibr" rid="B112">Tonione et al. (2011)</xref>. Two other specimens were placed together, on a long branch, sister to all other <italic><tp:taxon-name><tp:taxon-name-part taxon-name-part-type="genus" reg="Hemidactylus">H.</tp:taxon-name-part> <tp:taxon-name-part taxon-name-part-type="species" reg="frenatus">frenatus</tp:taxon-name-part></tp:taxon-name></italic>. These specimens were subsequently identified as <italic><tp:taxon-name><tp:taxon-name-part taxon-name-part-type="genus" reg="Hemidactylus">H.</tp:taxon-name-part> <tp:taxon-name-part taxon-name-part-type="species" reg="tenkatei">tenkatei</tp:taxon-name-part></tp:taxon-name></italic> (see below).</p></tp:treatment-sec><tp:treatment-sec sec-type="natural history" id="SECID0EDDFK"><title>Natural history notes.</title><p>Individuals collected from the outside wall of a hotel.</p></tp:treatment-sec><tp:treatment-sec sec-type="comments" id="SECID0EIDFK"><title>Comments.</title><p>The House Gecko is a widespread and invasive species. It seldom occurs on vegetation away from human buildings. The tissue gathered from this small sample and barcode analyzed reveals that the Myeik population contains two genetic lineages.</p></tp:treatment-sec><tp:treatment-sec sec-type="material" id="SECID0ENDFK"><title>Specimens examined.</title><p>
              <named-content xmlns:xlink="http://www.w3.org/1999/xlink" content-type="dwc:institutional_code" xlink:type="simple">USNM</named-content> 587030–032.</p></tp:treatment-sec><tp:treatment-sec sec-type="Red List status" id="SECID0EYDFK"><title>Red List status.</title><p>LC.</p></tp:treatment-sec><ref-list><ref id="B112"><mixed-citation xmlns:xlink="http://www.w3.org/1999/xlink" xlink:type="simple">
          <person-group><name name-style="western"><surname>Tonione</surname><given-names>MA</given-names></name><name name-style="western"><surname>Reeder</surname><given-names>N</given-names></name><name name-style="western"><surname>Moritz</surname><given-names>CC</given-names></name></person-group> (<year>2011</year>) High Genetic Diversity Despite the Potential for Stepping-Stone Colonizations in an Invasive Species of Gecko on Moorea, French Polynesia PLOS ONE 6: e26874. <ext-link xlink:type="simple" ext-link-type="doi" xlink:href="10.1371/journal.pone.0026874">https://doi.org/10.1371/journal.pone.0026874</ext-link></mixed-citation></ref></ref-list></tp:taxon-treatment>
