# Supplementary material for: Filling the BINs of life: Report of an amphibian and reptile survey of the Tanintharyi (Tenasserim) Region of Myanmar, with DNA barcode data
Source: Zookeys. 2018 May 10;(757):85–152. doi: 10.3897/zookeys.757.24453 (PMC5958176; doi:10.3897/zookeys.757.24453)
Supplement: XML Treatment for Hemidactylus garnotii [file zookeys.757.24453-treatment35.xml]

<!DOCTYPE tp:taxon-treatment
  PUBLIC "-//TaxonX//DTD Taxonomic Treatment Publishing DTD v0 20100105//EN" "tax-treatment-NSO.dtd">
<tp:taxon-treatment xmlns:tp="http://www.plazi.org/taxpub"><tp:treatment-meta><kwd-group><label>Taxon classification</label><kwd><named-content xmlns:xlink="http://www.w3.org/1999/xlink" content-type="kingdom">Animalia</named-content></kwd><kwd><named-content xmlns:xlink="http://www.w3.org/1999/xlink" content-type="order">Squamata</named-content></kwd><kwd><named-content xmlns:xlink="http://www.w3.org/1999/xlink" content-type="family">Gekkonidae</named-content></kwd></kwd-group><mixed-citation publication-type="journal"><person-group><name><surname>Mulcahy</surname><given-names>Daniel G.</given-names></name><name><surname>Lee</surname><given-names>Justin L.</given-names></name><name><surname>Miller</surname><given-names>Aryeh H.</given-names></name><name><surname>Chand</surname><given-names>Mia</given-names></name><name><surname>Thura</surname><given-names>Myint Kyaw</given-names></name><name><surname>Zug</surname><given-names>George R.</given-names></name></person-group><article-title>Filling the <abbrev xmlns:xlink="http://www.w3.org/1999/xlink" xlink:title="Barcode Index Numbers" xlink:type="simple">BINs</abbrev> of life: Report of an amphibian and reptile survey of the Tanintharyi (Tenasserim) Region of Myanmar, with DNA barcode data</article-title><source>Zookeys</source><day>10</day><month>5</month><year>2018</year><volume>2018</volume><issue>757</issue><fpage>85</fpage><lpage>152</lpage><pub-id pub-id-type="doi">10.3897/zookeys.757.24453</pub-id></mixed-citation></tp:treatment-meta><tp:nomenclature><tp:taxon-name>
                <tp:taxon-name-part taxon-name-part-type="genus" reg="Hemidactylus">Hemidactylus</tp:taxon-name-part>
                <tp:taxon-name-part taxon-name-part-type="species" reg="garnotii">garnotii</tp:taxon-name-part>
              </tp:taxon-name><tp:taxon-authority>Duméril &amp; Bibron, 1836</tp:taxon-authority></tp:nomenclature><tp:treatment-sec sec-type="description" id="SECID0E5EFK"><title>Description.</title><p>Adult female 59.0 mm SVL. 14.6 mm HeadL; 47% TrunkL/SVL, 14% CrusL/SVL, 25% HeadL/SVL, 79% HeadW/HeadL, 34% HeadH/HeadL, 47% SnEye/HeadL, 28% EyeEar/HeadL, 14% SnW/HeadL.</p></tp:treatment-sec><tp:treatment-sec sec-type="natural history" id="SECID0EDFFK"><title>Natural history notes.</title><p>A synanthrope.</p></tp:treatment-sec><tp:treatment-sec sec-type="distribution" id="SECID0EIFFK"><title>General Distribution.</title><p>Widespread human commensal, native to South Asia and Pacific islands.</p></tp:treatment-sec><tp:treatment-sec sec-type="Molecular Data" id="SECID0ENFFK"><title>Molecular Data.</title><p>Our specimen was placed in a <abbrev xmlns:xlink="http://www.w3.org/1999/xlink" xlink:title="cytochrome oxidase subunit 1" id="ABBRID0ETFFK" xlink:type="simple">COI</abbrev> <abbrev xmlns:xlink="http://www.w3.org/1999/xlink" xlink:title="Barcode Index Number" xlink:type="simple">BIN</abbrev> with three other <italic><tp:taxon-name><tp:taxon-name-part taxon-name-part-type="genus" reg="Hemidactylus">H.</tp:taxon-name-part> <tp:taxon-name-part taxon-name-part-type="species" reg="garnotii">garnotii</tp:taxon-name-part></tp:taxon-name></italic>, and two <italic><tp:taxon-name><tp:taxon-name-part taxon-name-part-type="genus" reg="Hemidactylus">H.</tp:taxon-name-part> <tp:taxon-name-part taxon-name-part-type="species" reg="stejnegeri">stejnegeri</tp:taxon-name-part></tp:taxon-name></italic>. There are currently no <abbrev xmlns:xlink="http://www.w3.org/1999/xlink" xlink:title="cytochrome oxidase subunit 1" id="ABBRID0ENGFK" xlink:type="simple">COI</abbrev> nor 16S sequences available in GenBank for <italic><tp:taxon-name><tp:taxon-name-part taxon-name-part-type="genus" reg="Hemidactylus">H.</tp:taxon-name-part> <tp:taxon-name-part taxon-name-part-type="species" reg="garnotii">garnotii</tp:taxon-name-part></tp:taxon-name></italic>. Ours is 100% identical to two other sequences in <abbrev xmlns:xlink="http://www.w3.org/1999/xlink" xlink:title="Barcode of Life Database" id="ABBRID0E3GFK" xlink:type="simple">BOLD</abbrev>, not publicly available (from New Caledonia). However, these are also identical to two <italic><tp:taxon-name><tp:taxon-name-part taxon-name-part-type="genus" reg="Hemidactylus">H.</tp:taxon-name-part> <tp:taxon-name-part taxon-name-part-type="species" reg="stejnegeri">stejnegeri</tp:taxon-name-part></tp:taxon-name></italic> in <abbrev xmlns:xlink="http://www.w3.org/1999/xlink" xlink:title="Barcode of Life Database" id="ABBRID0ELHFK" xlink:type="simple">BOLD</abbrev>, also not publicly available (from Vietnam and the United States).</p></tp:treatment-sec><tp:treatment-sec sec-type="comments" id="SECID0EPHFK"><title>Comments.</title><p>The Fox Gecko is an all-female species with a broad distribution in Asia and the Pacific. Of all invasive <italic><tp:taxon-name><tp:taxon-name-part taxon-name-part-type="genus" reg="Hemidactylus">Hemidactylus</tp:taxon-name-part></tp:taxon-name></italic>, it regularly occurs in the vegetation of disturbed habitats rather than on human buildings.</p></tp:treatment-sec><tp:treatment-sec sec-type="material" id="SECID0E3HFK"><title>Specimens examined.</title><p>
              <named-content xmlns:xlink="http://www.w3.org/1999/xlink" content-type="dwc:institutional_code" xlink:type="simple">USNM</named-content> 587033.</p></tp:treatment-sec><tp:treatment-sec sec-type="Red List status" id="SECID0EHIFK"><title>Red List status.</title><p>NE.</p></tp:treatment-sec></tp:taxon-treatment>
