# Supplementary material for: Filling the BINs of life: Report of an amphibian and reptile survey of the Tanintharyi (Tenasserim) Region of Myanmar, with DNA barcode data
Source: Zookeys. 2018 May 10;(757):85–152. doi: 10.3897/zookeys.757.24453 (PMC5958176; doi:10.3897/zookeys.757.24453)
Supplement: XML Treatment for Hemidactylus tenkatei [file zookeys.757.24453-treatment36.xml]

<!DOCTYPE tp:taxon-treatment
  PUBLIC "-//TaxonX//DTD Taxonomic Treatment Publishing DTD v0 20100105//EN" "tax-treatment-NSO.dtd">
<tp:taxon-treatment xmlns:tp="http://www.plazi.org/taxpub"><tp:treatment-meta><kwd-group><label>Taxon classification</label><kwd><named-content xmlns:xlink="http://www.w3.org/1999/xlink" content-type="kingdom">Animalia</named-content></kwd><kwd><named-content xmlns:xlink="http://www.w3.org/1999/xlink" content-type="order">Squamata</named-content></kwd><kwd><named-content xmlns:xlink="http://www.w3.org/1999/xlink" content-type="family">Gekkonidae</named-content></kwd></kwd-group><mixed-citation publication-type="journal"><person-group><name><surname>Mulcahy</surname><given-names>Daniel G.</given-names></name><name><surname>Lee</surname><given-names>Justin L.</given-names></name><name><surname>Miller</surname><given-names>Aryeh H.</given-names></name><name><surname>Chand</surname><given-names>Mia</given-names></name><name><surname>Thura</surname><given-names>Myint Kyaw</given-names></name><name><surname>Zug</surname><given-names>George R.</given-names></name></person-group><article-title>Filling the <abbrev xmlns:xlink="http://www.w3.org/1999/xlink" xlink:title="Barcode Index Numbers" xlink:type="simple">BINs</abbrev> of life: Report of an amphibian and reptile survey of the Tanintharyi (Tenasserim) Region of Myanmar, with DNA barcode data</article-title><source>Zookeys</source><day>10</day><month>5</month><year>2018</year><volume>2018</volume><issue>757</issue><fpage>85</fpage><lpage>152</lpage><pub-id pub-id-type="doi">10.3897/zookeys.757.24453</pub-id></mixed-citation></tp:treatment-meta><tp:nomenclature><tp:taxon-name>
                <tp:taxon-name-part taxon-name-part-type="genus" reg="Hemidactylus">Hemidactylus</tp:taxon-name-part>
                <tp:taxon-name-part taxon-name-part-type="species" reg="tenkatei">tenkatei</tp:taxon-name-part>
              </tp:taxon-name><tp:taxon-authority>Lidth de Jeude, 1895</tp:taxon-authority></tp:nomenclature><tp:treatment-sec sec-type="description" id="SECID0ENJFK"><title>Description.</title><p>Adult males (<italic>n</italic> = 2) 60.8–61.3 mm SVL, 43–30 mm TailL both regenerated; 15.7–15.8 mm HeadL; 44–45% TrunkL/SVL, 80–87% Forearm/CrusL, 26% HeadL/SVL, 75–76% HeadW/HeadL, 36–39% HeadH/HeadL, 13% SnEye/HeadL, 28–31% EyeEar/HeadL. .</p></tp:treatment-sec><tp:treatment-sec sec-type="natural history" id="SECID0EVJFK"><title>Natural history notes.</title><p>Collected on the outside wall of the hotel in Myeik.</p></tp:treatment-sec><tp:treatment-sec sec-type="distribution" id="SECID0E1JFK"><title>General Distribution.</title><p>Myanmar, West Malaysia, Timor; although likely more widespread in South Asia.</p></tp:treatment-sec><tp:treatment-sec sec-type="Molecular Data" id="SECID0E6JFK"><title>Molecular Data.</title><p>Two specimens initially thought to be <italic><tp:taxon-name><tp:taxon-name-part taxon-name-part-type="genus" reg="Hemidactylus">H.</tp:taxon-name-part> <tp:taxon-name-part taxon-name-part-type="species" reg="frenatus">frenatus</tp:taxon-name-part></tp:taxon-name></italic> were placed at the base of the <italic><tp:taxon-name><tp:taxon-name-part taxon-name-part-type="genus" reg="Hemidactylus">H.</tp:taxon-name-part> <tp:taxon-name-part taxon-name-part-type="species" reg="frenatus">frenatus</tp:taxon-name-part></tp:taxon-name></italic> <abbrev xmlns:xlink="http://www.w3.org/1999/xlink" xlink:title="cytochrome oxidase subunit 1" id="ABBRID0E2KFK" xlink:type="simple">COI</abbrev> tree (see above), these were each placed in their own <abbrev xmlns:xlink="http://www.w3.org/1999/xlink" xlink:title="cytochrome oxidase subunit 1" id="ABBRID0E6KFK" xlink:type="simple">COI</abbrev> <abbrev xmlns:xlink="http://www.w3.org/1999/xlink" xlink:title="Barcode Index Number" xlink:type="simple">BIN</abbrev>. We then sequenced the ND2 locus (GenBank <ext-link xmlns:xlink="http://www.w3.org/1999/xlink" ext-link-type="gen" xlink:href="MG948675" xlink:type="simple">MG948675</ext-link> and <ext-link xmlns:xlink="http://www.w3.org/1999/xlink" ext-link-type="gen" xlink:href="MG944816" xlink:type="simple">MG944816</ext-link>) for these individuals to align with the sequences from <xref ref-type="bibr" rid="B58">Kathriner et al. (2014)</xref>. Our specimens were each placed in one of the <italic><tp:taxon-name><tp:taxon-name-part taxon-name-part-type="genus" reg="Hemidactylus">H.</tp:taxon-name-part> <tp:taxon-name-part taxon-name-part-type="species" reg="tenkatei">tenkatei</tp:taxon-name-part></tp:taxon-name></italic> clades of <xref ref-type="bibr" rid="B58">Kathriner et al. (2014)</xref>. See Suppl. material <xref ref-type="supplementary-material" rid="S1">1</xref>: Fig. 10 for the ND2 tree.</p></tp:treatment-sec><tp:treatment-sec sec-type="comments" id="SECID0E5LFK"><title>Comments.</title><p>
              <xref ref-type="bibr" rid="B58">Kathriner et al. (2014)</xref> have demonstrated that the Be Burmese specimens of this taxon from Yangon and Tanintharyi associate genetically with <italic><tp:taxon-name><tp:taxon-name-part taxon-name-part-type="genus" reg="Hemidactylus">H.</tp:taxon-name-part> <tp:taxon-name-part taxon-name-part-type="species" reg="tenkatei">tenkatei</tp:taxon-name-part></tp:taxon-name></italic> from Timor and other Sundan areas.</p></tp:treatment-sec><tp:treatment-sec sec-type="material" id="SECID0ETMFK"><title>Specimens examined.</title><p>
              <named-content xmlns:xlink="http://www.w3.org/1999/xlink" content-type="dwc:institutional_code" xlink:type="simple">USNM</named-content> 587028–29.</p></tp:treatment-sec><tp:treatment-sec sec-type="Red List status" id="SECID0E5MFK"><title>Red List status.</title><p>NE.</p></tp:treatment-sec><tp:treatment-sec><!--Section generated to contain objects referenced in tp:taxon-treatment.--><supplementary-material xmlns:xlink="http://www.w3.org/1999/xlink" id="S1" position="float" orientation="portrait" xlink:type="simple"><label>Supplementary material 1</label><caption><p>12S and 16S neighbor-joining trees</p></caption><p>Data type: molecular data</p><media xlink:href="zookeys-757-085-s001.pdf" mimetype="application" mime-subtype="pdf" position="float" orientation="portrait" id="oo_202227.pdf" xlink:type="simple"/><permissions><license license-type="creative-commons-attribution" xlink:href="http://creativecommons.org/licenses/by/4.0/" xlink:type="simple"><license-p>This is an open access article distributed under the terms of the Creative Commons Attribution License (CC BY 4.0), which permits unrestricted use, distribution, and reproduction in any medium, provided the original author and source are credited.</license-p></license></permissions><attrib specific-use="authors">Mulcahy DG, Lee JL, Miller AH, Chand M, Thura MK, Zug GR</attrib></supplementary-material></tp:treatment-sec><ref-list><ref id="B58"><mixed-citation xmlns:xlink="http://www.w3.org/1999/xlink" xlink:type="simple">
          <person-group><name name-style="western"><surname>Kathriner</surname><given-names>A</given-names></name><name name-style="western"><surname>O’Shea</surname><given-names>M</given-names></name><name name-style="western"><surname>Kaiser</surname><given-names>H</given-names></name></person-group> (<year>2014</year>) <article-title>Re-examination of <italic><tp:taxon-name><tp:taxon-name-part taxon-name-part-type="genus">Hemidactylus</tp:taxon-name-part> <tp:taxon-name-part taxon-name-part-type="species">tenkatei</tp:taxon-name-part></tp:taxon-name></italic> van Lidth de Jeude, 1895: populations from Timor provide insight into the taxonomy of the <italic><tp:taxon-name><tp:taxon-name-part taxon-name-part-type="genus">H.</tp:taxon-name-part> <tp:taxon-name-part taxon-name-part-type="species">brookii</tp:taxon-name-part></tp:taxon-name></italic> Gray, 1845 complex (<tp:taxon-name><tp:taxon-name-part taxon-name-part-type="order">Squamata</tp:taxon-name-part></tp:taxon-name>: <tp:taxon-name><tp:taxon-name-part taxon-name-part-type="family">Gekkonidae</tp:taxon-name-part></tp:taxon-name>).</article-title> <source>Zootaxa</source> <volume>3887</volume>: <fpage>583</fpage>–<lpage>599</lpage>. <ext-link xlink:type="simple" ext-link-type="doi" xlink:href="10.11646/Zootaxa.3887.5.5">http://dx.doi.org/10.11646/Zootaxa.3887.5.5</ext-link></mixed-citation></ref></ref-list></tp:taxon-treatment>
