# Supplementary material for: Filling the BINs of life: Report of an amphibian and reptile survey of the Tanintharyi (Tenasserim) Region of Myanmar, with DNA barcode data
Source: Zookeys. 2018 May 10;(757):85–152. doi: 10.3897/zookeys.757.24453 (PMC5958176; doi:10.3897/zookeys.757.24453)
Supplement: XML Treatment for Eutropis macularia [file zookeys.757.24453-treatment38.xml]

<!DOCTYPE tp:taxon-treatment
  PUBLIC "-//TaxonX//DTD Taxonomic Treatment Publishing DTD v0 20100105//EN" "tax-treatment-NSO.dtd">
<tp:taxon-treatment xmlns:tp="http://www.plazi.org/taxpub"><tp:treatment-meta><kwd-group><label>Taxon classification</label><kwd><named-content xmlns:xlink="http://www.w3.org/1999/xlink" content-type="kingdom">Animalia</named-content></kwd><kwd><named-content xmlns:xlink="http://www.w3.org/1999/xlink" content-type="order">Squamata</named-content></kwd><kwd><named-content xmlns:xlink="http://www.w3.org/1999/xlink" content-type="family">Scincidae</named-content></kwd></kwd-group><mixed-citation publication-type="journal"><person-group><name><surname>Mulcahy</surname><given-names>Daniel G.</given-names></name><name><surname>Lee</surname><given-names>Justin L.</given-names></name><name><surname>Miller</surname><given-names>Aryeh H.</given-names></name><name><surname>Chand</surname><given-names>Mia</given-names></name><name><surname>Thura</surname><given-names>Myint Kyaw</given-names></name><name><surname>Zug</surname><given-names>George R.</given-names></name></person-group><article-title>Filling the <abbrev xmlns:xlink="http://www.w3.org/1999/xlink" xlink:title="Barcode Index Numbers" xlink:type="simple">BINs</abbrev> of life: Report of an amphibian and reptile survey of the Tanintharyi (Tenasserim) Region of Myanmar, with DNA barcode data</article-title><source>Zookeys</source><day>10</day><month>5</month><year>2018</year><volume>2018</volume><issue>757</issue><fpage>85</fpage><lpage>152</lpage><pub-id pub-id-type="doi">10.3897/zookeys.757.24453</pub-id></mixed-citation></tp:treatment-meta><tp:nomenclature><tp:taxon-name>
                <tp:taxon-name-part taxon-name-part-type="genus" reg="Eutropis">Eutropis</tp:taxon-name-part>
                <tp:taxon-name-part taxon-name-part-type="species" reg="macularia">macularia</tp:taxon-name-part>
              </tp:taxon-name><tp:taxon-authority>(Blyth, 1853)</tp:taxon-authority></tp:nomenclature><tp:treatment-sec sec-type="description" id="SECID0EURFK"><title>Description.</title><p>Two adult females 59.4 (crushed), 61.8 mm SVL, incomplete, 83 mm regenerated TailL; NA, 12.6 mm HeadL; 45–53% TrunkL/SVL, 37–42% HindlL/SVL, NA, 20% HeadL/SVL, NA, 84% HeadW/HeadL, 51% HeadH/HeadL, NA, 47% SnEye/HeadL, NA, 32% EyeEar/HeadL. Supralabials 7, 5<sup>th</sup> largest and beneath eye, 7 or 8 infralabials; 34, 36 dorsal scale rows from nape to above vent, dorsal scales 5 to 7 keeled, predominately 7 keels; 30, 32 scales around midbody; 11 fourth finger lamellae, 14 fourth toe lamellae. In preservative, dark above and dusky below; dorsum medium reddish brown from snout onto tail, laterally lighter reddish brown broad stripe from snout to hind limbs, bordered above by tannish stripe from snout to mid trunk and below by white stripe from snout across supralabials to anterior trunk.</p></tp:treatment-sec><tp:treatment-sec sec-type="natural history" id="SECID0E3RFK"><title>Natural history notes.</title><p>Seen on the banks of a forest stream.</p></tp:treatment-sec><tp:treatment-sec sec-type="distribution" id="SECID0EBSFK"><title>General Distribution.</title><p>Widespread, Pakistan through northern peninsular India to Southeast Asia and northern West Malaysia.</p></tp:treatment-sec><tp:treatment-sec sec-type="Molecular Data" id="SECID0EGSFK"><title>Molecular Data.</title><p>Our specimens were placed in their own <abbrev xmlns:xlink="http://www.w3.org/1999/xlink" xlink:title="cytochrome oxidase subunit 1" id="ABBRID0EMSFK" xlink:type="simple">COI</abbrev> <abbrev xmlns:xlink="http://www.w3.org/1999/xlink" xlink:title="Barcode Index Number" xlink:type="simple">BIN</abbrev> and are 15–16% divergent from six <italic><tp:taxon-name><tp:taxon-name-part taxon-name-part-type="genus" reg="Eutropis">E.</tp:taxon-name-part> <tp:taxon-name-part taxon-name-part-type="species" reg="macularia">macularia</tp:taxon-name-part></tp:taxon-name></italic> in <abbrev xmlns:xlink="http://www.w3.org/1999/xlink" xlink:title="Barcode of Life Database" id="ABBRID0E2SFK" xlink:type="simple">BOLD</abbrev> from Vietnam (not public). The 16S sequences are 98–99% similar to two specimens in GenBank (<ext-link xmlns:xlink="http://www.w3.org/1999/xlink" ext-link-type="gen" xlink:href="AY159078" xlink:type="simple">AY159078</ext-link>, <ext-link xmlns:xlink="http://www.w3.org/1999/xlink" ext-link-type="gen" xlink:href="KX231450" xlink:type="simple">KX231450</ext-link>) from Myanmar, Ayeyarwady Region (<named-content xmlns:xlink="http://www.w3.org/1999/xlink" content-type="dwc:institutional_code" xlink:type="simple">CAS</named-content> 212475) and Tanintharyi, Dawei (<named-content xmlns:xlink="http://www.w3.org/1999/xlink" content-type="dwc:institutional_code" xlink:type="simple">CAS</named-content> 247949) and were placed in the same clade as these individuals. It is likely that the Myanmar and Vietnam populations represent different species.</p></tp:treatment-sec><tp:treatment-sec sec-type="comments" id="SECID0EJTFK"><title>Comments.</title><p>This taxon likely contains multiple cryptic species (<xref ref-type="bibr" rid="B2">Barley et al. 2015</xref>).</p></tp:treatment-sec><tp:treatment-sec sec-type="material" id="SECID0ETTFK"><title>Specimens examined.</title><p>
              <named-content xmlns:xlink="http://www.w3.org/1999/xlink" content-type="dwc:institutional_code" xlink:type="simple">USNM</named-content> 587035–036</p></tp:treatment-sec><tp:treatment-sec sec-type="Red List status" id="SECID0E5TFK"><title>Red List status.</title><p>NE.</p></tp:treatment-sec><ref-list><ref id="B2"><mixed-citation xmlns:xlink="http://www.w3.org/1999/xlink" xlink:type="simple">
          <person-group><name name-style="western"><surname>Barley</surname><given-names>AJ</given-names></name><name name-style="western"><surname>Datta‐Roy</surname><given-names>A</given-names></name><name name-style="western"><surname>Karanth</surname><given-names>KP</given-names></name><name name-style="western"><surname>Brown</surname><given-names>RM</given-names></name></person-group> (<year>2015</year>) <article-title>Sun skink diversification across the Indian–Southeast Asian biogeographical interface.</article-title> <source>Journal of Biogeography</source> <volume>42</volume>: <fpage>292</fpage>–<lpage>304</lpage>. <ext-link xlink:type="simple" ext-link-type="doi" xlink:href="10.1111/jbi.12397">https://doi.org/10.1111/jbi.12397</ext-link></mixed-citation></ref></ref-list></tp:taxon-treatment>
