# Supplementary material for: Filling the BINs of life: Report of an amphibian and reptile survey of the Tanintharyi (Tenasserim) Region of Myanmar, with DNA barcode data
Source: Zookeys. 2018 May 10;(757):85–152. doi: 10.3897/zookeys.757.24453 (PMC5958176; doi:10.3897/zookeys.757.24453)
Supplement: XML Treatment for Eutropis multifasciata [file zookeys.757.24453-treatment39.xml]

<!DOCTYPE tp:taxon-treatment
  PUBLIC "-//TaxonX//DTD Taxonomic Treatment Publishing DTD v0 20100105//EN" "tax-treatment-NSO.dtd">
<tp:taxon-treatment xmlns:tp="http://www.plazi.org/taxpub"><tp:treatment-meta><kwd-group><label>Taxon classification</label><kwd><named-content xmlns:xlink="http://www.w3.org/1999/xlink" content-type="kingdom">Animalia</named-content></kwd><kwd><named-content xmlns:xlink="http://www.w3.org/1999/xlink" content-type="order">Squamata</named-content></kwd><kwd><named-content xmlns:xlink="http://www.w3.org/1999/xlink" content-type="family">Scincidae</named-content></kwd></kwd-group><mixed-citation publication-type="journal"><person-group><name><surname>Mulcahy</surname><given-names>Daniel G.</given-names></name><name><surname>Lee</surname><given-names>Justin L.</given-names></name><name><surname>Miller</surname><given-names>Aryeh H.</given-names></name><name><surname>Chand</surname><given-names>Mia</given-names></name><name><surname>Thura</surname><given-names>Myint Kyaw</given-names></name><name><surname>Zug</surname><given-names>George R.</given-names></name></person-group><article-title>Filling the <abbrev xmlns:xlink="http://www.w3.org/1999/xlink" xlink:title="Barcode Index Numbers" xlink:type="simple">BINs</abbrev> of life: Report of an amphibian and reptile survey of the Tanintharyi (Tenasserim) Region of Myanmar, with DNA barcode data</article-title><source>Zookeys</source><day>10</day><month>5</month><year>2018</year><volume>2018</volume><issue>757</issue><fpage>85</fpage><lpage>152</lpage><pub-id pub-id-type="doi">10.3897/zookeys.757.24453</pub-id></mixed-citation></tp:treatment-meta><tp:nomenclature><tp:taxon-name>
                <tp:taxon-name-part taxon-name-part-type="genus" reg="Eutropis">Eutropis</tp:taxon-name-part>
                <tp:taxon-name-part taxon-name-part-type="species" reg="multifasciata">multifasciata</tp:taxon-name-part>
              </tp:taxon-name><tp:taxon-authority>(Kuhl, 1820)</tp:taxon-authority><xref ref-type="fig" rid="F6">Common Sun Skink Fig. 4D</xref></tp:nomenclature><tp:treatment-sec sec-type="description" id="SECID0EIVFK"><title>Description.</title><p>Immature male 60.8 mm SVL, 82 mm regenerated TailL; 27.2 mm HeadL; 45% TrunkL/SVL, 41% HindlL/SVL, 23% HeadL/SVL, 65% HeadW/HeadL, 42% HeadH/HeadL, 40% SnEye/HeadL, 30% EyeEar/HeadL. Supralabials 7, 5<sup>th</sup> largest and beneath eye, 7 infralabials; 47 dorsal scale rows from nape to above vent, dorsal scales tricarinate; 32 scales around midbody; 13 fourth finger lamellae, 19 fourth toe lamellae. In preservative, dark above and dusky white below; scattered small white spots laterally between ear and forelimb.</p></tp:treatment-sec><tp:treatment-sec sec-type="natural history" id="SECID0EQVFK"><title>Natural history notes.</title><p>Specimens were seen in both primary and secondary forest.</p></tp:treatment-sec><tp:treatment-sec sec-type="distribution" id="SECID0EVVFK"><title>General Distribution.</title><p>Widespread, Northeast India through southern China to Taiwan southward into Sundanese Indonesia and Philippines.</p></tp:treatment-sec><tp:treatment-sec sec-type="Molecular Data" id="SECID0E1VFK"><title>Molecular Data.</title><p>Our specimen was placed in its own <abbrev xmlns:xlink="http://www.w3.org/1999/xlink" xlink:title="cytochrome oxidase subunit 1" id="ABBRID0EAWFK" xlink:type="simple">COI</abbrev> <abbrev xmlns:xlink="http://www.w3.org/1999/xlink" xlink:title="Barcode Index Number" xlink:type="simple">BIN</abbrev> and is 3.65–7.9% sequence divergence from many other specimens in <abbrev xmlns:xlink="http://www.w3.org/1999/xlink" xlink:title="Barcode of Life Database" id="ABBRID0EEWFK" xlink:type="simple">BOLD</abbrev>, ranging from Vietnam to Indonesia. Our 16S sequence is 98–99% similar to specimens in GenBank, including <named-content xmlns:xlink="http://www.w3.org/1999/xlink" content-type="dwc:institutional_code" xlink:type="simple">CAS</named-content> 212916 from Ayeyarwady Region, Myanmar (erroneously reported as “<named-content xmlns:xlink="http://www.w3.org/1999/xlink" content-type="dwc:institutional_code" xlink:type="simple">CAS</named-content> 2120916” in GenBank), and was placed in a 16S clade with other <italic><tp:taxon-name><tp:taxon-name-part taxon-name-part-type="genus" reg="Eutropis">E.</tp:taxon-name-part> <tp:taxon-name-part taxon-name-part-type="species" reg="multifasciata">multifasciata</tp:taxon-name-part></tp:taxon-name></italic>. There are several clades in the 16S tree, with deep divergences (~8%), indicating that this represents a species complex in need of revision.</p></tp:treatment-sec><tp:treatment-sec sec-type="material" id="SECID0E4WFK"><title>Specimens examined.</title><p>
              <named-content xmlns:xlink="http://www.w3.org/1999/xlink" content-type="dwc:institutional_code" xlink:type="simple">USNM</named-content> 587037.</p></tp:treatment-sec><tp:treatment-sec sec-type="Red List status" id="SECID0EIXFK"><title>Red List status.</title><p>NE.</p></tp:treatment-sec><tp:treatment-sec><!--Section generated to contain objects referenced in tp:taxon-treatment.--><fig id="F6" position="float" orientation="portrait"><label>Figure 4.</label><caption><p>Selected turtles and lizards found during this study’s expedition. <bold>A</bold> <italic><tp:taxon-name><tp:taxon-name-part taxon-name-part-type="genus" reg="Indotestudo">Indotestudo</tp:taxon-name-part> <tp:taxon-name-part taxon-name-part-type="species" reg="elongata">elongata</tp:taxon-name-part></tp:taxon-name></italic> (<named-content xmlns:xlink="http://www.w3.org/1999/xlink" content-type="dwc:institutional_code" xlink:type="simple">USNM</named-content> HerpImage 2896) <bold>B</bold> <italic><tp:taxon-name><tp:taxon-name-part taxon-name-part-type="genus" reg="Dogania">Dogania</tp:taxon-name-part> <tp:taxon-name-part taxon-name-part-type="species" reg="subplana">subplana</tp:taxon-name-part></tp:taxon-name></italic> (<named-content xmlns:xlink="http://www.w3.org/1999/xlink" content-type="dwc:institutional_code" xlink:type="simple">USNM</named-content> HerpImage 2897) <bold>C</bold> <italic><tp:taxon-name><tp:taxon-name-part taxon-name-part-type="genus" reg="Acanthosaura">Acanthosaura</tp:taxon-name-part> <tp:taxon-name-part taxon-name-part-type="species" reg="crucigera">crucigera</tp:taxon-name-part></tp:taxon-name></italic> (<named-content xmlns:xlink="http://www.w3.org/1999/xlink" content-type="dwc:institutional_code" xlink:type="simple">USNM</named-content> 587019) <bold>D</bold> <italic><tp:taxon-name><tp:taxon-name-part taxon-name-part-type="genus" reg="Eutropis">Eutropis</tp:taxon-name-part> <tp:taxon-name-part taxon-name-part-type="species" reg="multifasciata">multifasciata</tp:taxon-name-part></tp:taxon-name></italic> (<named-content xmlns:xlink="http://www.w3.org/1999/xlink" content-type="dwc:institutional_code" xlink:type="simple">USNM</named-content> 587035) <bold>E</bold> <italic><tp:taxon-name><tp:taxon-name-part taxon-name-part-type="genus" reg="Takydromus">Takydromus</tp:taxon-name-part> <tp:taxon-name-part taxon-name-part-type="species" reg="sexlineatus">sexlineatus</tp:taxon-name-part></tp:taxon-name></italic> (<named-content xmlns:xlink="http://www.w3.org/1999/xlink" content-type="dwc:institutional_code" xlink:type="simple">USNM</named-content> 587034) <bold>F</bold> <italic><tp:taxon-name><tp:taxon-name-part taxon-name-part-type="genus" reg="Calotes">Calotes</tp:taxon-name-part> <tp:taxon-name-part taxon-name-part-type="species" reg="emma">emma</tp:taxon-name-part></tp:taxon-name></italic> (<named-content xmlns:xlink="http://www.w3.org/1999/xlink" content-type="dwc:institutional_code" xlink:type="simple">USNM</named-content> 587022). Photos A &amp; C by Daniel G. Mulcahy, all others by Myint Kyaw Thura.</p></caption><graphic xmlns:xlink="http://www.w3.org/1999/xlink" xlink:href="zookeys-757-085-g006.jpg" id="oo_202223.jpg" position="float" orientation="portrait" xlink:type="simple"/></fig></tp:treatment-sec></tp:taxon-treatment>
