# Supplementary material for: Filling the BINs of life: Report of an amphibian and reptile survey of the Tanintharyi (Tenasserim) Region of Myanmar, with DNA barcode data
Source: Zookeys. 2018 May 10;(757):85–152. doi: 10.3897/zookeys.757.24453 (PMC5958176; doi:10.3897/zookeys.757.24453)
Supplement: XML Treatment for Sphenomorphus maculatus [file zookeys.757.24453-treatment41.xml]

<!DOCTYPE tp:taxon-treatment
  PUBLIC "-//TaxonX//DTD Taxonomic Treatment Publishing DTD v0 20100105//EN" "tax-treatment-NSO.dtd">
<tp:taxon-treatment xmlns:tp="http://www.plazi.org/taxpub"><tp:treatment-meta><kwd-group><label>Taxon classification</label><kwd><named-content xmlns:xlink="http://www.w3.org/1999/xlink" content-type="kingdom">Animalia</named-content></kwd><kwd><named-content xmlns:xlink="http://www.w3.org/1999/xlink" content-type="order">Squamata</named-content></kwd><kwd><named-content xmlns:xlink="http://www.w3.org/1999/xlink" content-type="family">Scincidae</named-content></kwd></kwd-group><mixed-citation publication-type="journal"><person-group><name><surname>Mulcahy</surname><given-names>Daniel G.</given-names></name><name><surname>Lee</surname><given-names>Justin L.</given-names></name><name><surname>Miller</surname><given-names>Aryeh H.</given-names></name><name><surname>Chand</surname><given-names>Mia</given-names></name><name><surname>Thura</surname><given-names>Myint Kyaw</given-names></name><name><surname>Zug</surname><given-names>George R.</given-names></name></person-group><article-title>Filling the <abbrev xmlns:xlink="http://www.w3.org/1999/xlink" xlink:title="Barcode Index Numbers" xlink:type="simple">BINs</abbrev> of life: Report of an amphibian and reptile survey of the Tanintharyi (Tenasserim) Region of Myanmar, with DNA barcode data</article-title><source>Zookeys</source><day>10</day><month>5</month><year>2018</year><volume>2018</volume><issue>757</issue><fpage>85</fpage><lpage>152</lpage><pub-id pub-id-type="doi">10.3897/zookeys.757.24453</pub-id></mixed-citation></tp:treatment-meta><tp:nomenclature><tp:taxon-name>
                <tp:taxon-name-part taxon-name-part-type="genus" reg="Sphenomorphus">Sphenomorphus</tp:taxon-name-part>
                <tp:taxon-name-part taxon-name-part-type="species" reg="maculatus">maculatus</tp:taxon-name-part>
              </tp:taxon-name><tp:taxon-authority>(Blyth, 1853)</tp:taxon-authority></tp:nomenclature><tp:treatment-sec sec-type="description" id="SECID0EN1FK"><title>Description.</title><p>Two adult males 49.9–54.7 mm SVL, 97–98 regenerated mm SVL; 11.5–12.2 mm HeadL; 45–48% TrunkL/SVL, 54–55% HindlL/SVL, 22–23% HeadL/SVL, 62–63% HeadW/HeadL, 44–46% HeadH/HeadL, 39–40% SnEye/HeadL, 33–34% EyeEar/HeadL.</p></tp:treatment-sec><tp:treatment-sec sec-type="natural history" id="SECID0ES1FK"><title>Natural history notes.</title><p>Seen and captured among forest leaf litter.</p></tp:treatment-sec><tp:treatment-sec sec-type="distribution" id="SECID0EX1FK"><title>General Distribution.</title><p>Widespread, Nepal to western China southward through Myanmar and Southeast Asia into Peninsular Malaysia.</p></tp:treatment-sec><tp:treatment-sec sec-type="Molecular Data" id="SECID0E31FK"><title>Molecular Data.</title><p>Our <abbrev xmlns:xlink="http://www.w3.org/1999/xlink" xlink:title="cytochrome oxidase subunit 1" id="ABBRID0EC2FK" xlink:type="simple">COI</abbrev> sequences are 7.1–7.5% divergent from specimens in <abbrev xmlns:xlink="http://www.w3.org/1999/xlink" xlink:title="Barcode of Life Database" id="ABBRID0EG2FK" xlink:type="simple">BOLD</abbrev> from Vietnam (not publicly available). Our 16S sequences are 100% identical to a specimen in GenBank (<ext-link xmlns:xlink="http://www.w3.org/1999/xlink" ext-link-type="gen" xlink:href="AB028821" xlink:type="simple">AB028821</ext-link>) from Kaeng Krachan, Thailand (<xref ref-type="bibr" rid="B54">Honda et al. 2000b</xref>) and were placed with this individual and other <italic><tp:taxon-name><tp:taxon-name-part taxon-name-part-type="genus" reg="Sphenomorphus">S.</tp:taxon-name-part> <tp:taxon-name-part taxon-name-part-type="species" reg="maculatus">maculatus</tp:taxon-name-part></tp:taxon-name></italic> in GenBank.</p></tp:treatment-sec><tp:treatment-sec sec-type="material" id="SECID0EZ2FK"><title>Specimens examined.</title><p>
              <named-content xmlns:xlink="http://www.w3.org/1999/xlink" content-type="dwc:institutional_code" xlink:type="simple">USNM</named-content> 587038–039.</p></tp:treatment-sec><tp:treatment-sec sec-type="Red List status" id="SECID0EE3FK"><title>Red List status.</title><p>NE.</p></tp:treatment-sec><ref-list><ref id="B54"><mixed-citation xmlns:xlink="http://www.w3.org/1999/xlink" xlink:type="simple">
          <person-group><name name-style="western"><surname>Honda</surname><given-names>M</given-names></name><name name-style="western"><surname>Ota</surname><given-names>H</given-names></name><name name-style="western"><surname>Kobayashi</surname><given-names>M</given-names></name><name name-style="western"><surname>Nabhitabhata</surname><given-names>J</given-names></name><name name-style="western"><surname>Yong</surname><given-names>HS</given-names></name><name name-style="western"><surname>Hikida</surname><given-names>T</given-names></name></person-group> (<year>2000b</year>) <article-title>Phylogenetic relationships, character evolution, and biogeography of the subfamily <tp:taxon-name><tp:taxon-name-part taxon-name-part-type="subfamily">Lygosominae</tp:taxon-name-part></tp:taxon-name> (<tp:taxon-name><tp:taxon-name-part taxon-name-part-type="class">Reptilia</tp:taxon-name-part></tp:taxon-name>: <tp:taxon-name><tp:taxon-name-part taxon-name-part-type="family">Scincidae</tp:taxon-name-part></tp:taxon-name>) inferred from mitochondrial DNA sequences.</article-title> <source>Molecular Phylogenetics and Evolution</source> <volume>15</volume>: <fpage>452</fpage>–<lpage>461</lpage>. <ext-link xlink:type="simple" ext-link-type="doi" xlink:href="10.1006/mpev.1999.0767">https://doi.org/10.1006/mpev.1999.0767</ext-link></mixed-citation></ref></ref-list></tp:taxon-treatment>
