# Supplementary material for: Filling the BINs of life: Report of an amphibian and reptile survey of the Tanintharyi (Tenasserim) Region of Myanmar, with DNA barcode data
Source: Zookeys. 2018 May 10;(757):85–152. doi: 10.3897/zookeys.757.24453 (PMC5958176; doi:10.3897/zookeys.757.24453)
Supplement: XML Treatment for Varanus rudicollis [file zookeys.757.24453-treatment42.xml]

<!DOCTYPE tp:taxon-treatment
  PUBLIC "-//TaxonX//DTD Taxonomic Treatment Publishing DTD v0 20100105//EN" "tax-treatment-NSO.dtd">
<tp:taxon-treatment xmlns:tp="http://www.plazi.org/taxpub"><tp:treatment-meta><kwd-group><label>Taxon classification</label><kwd><named-content xmlns:xlink="http://www.w3.org/1999/xlink" content-type="kingdom">Animalia</named-content></kwd><kwd><named-content xmlns:xlink="http://www.w3.org/1999/xlink" content-type="order">Squamata</named-content></kwd><kwd><named-content xmlns:xlink="http://www.w3.org/1999/xlink" content-type="family">Varanidae</named-content></kwd></kwd-group><mixed-citation publication-type="journal"><person-group><name><surname>Mulcahy</surname><given-names>Daniel G.</given-names></name><name><surname>Lee</surname><given-names>Justin L.</given-names></name><name><surname>Miller</surname><given-names>Aryeh H.</given-names></name><name><surname>Chand</surname><given-names>Mia</given-names></name><name><surname>Thura</surname><given-names>Myint Kyaw</given-names></name><name><surname>Zug</surname><given-names>George R.</given-names></name></person-group><article-title>Filling the <abbrev xmlns:xlink="http://www.w3.org/1999/xlink" xlink:title="Barcode Index Numbers" xlink:type="simple">BINs</abbrev> of life: Report of an amphibian and reptile survey of the Tanintharyi (Tenasserim) Region of Myanmar, with DNA barcode data</article-title><source>Zookeys</source><day>10</day><month>5</month><year>2018</year><volume>2018</volume><issue>757</issue><fpage>85</fpage><lpage>152</lpage><pub-id pub-id-type="doi">10.3897/zookeys.757.24453</pub-id></mixed-citation></tp:treatment-meta><tp:nomenclature><tp:taxon-name>
                <tp:taxon-name-part taxon-name-part-type="genus" reg="Varanus">Varanus</tp:taxon-name-part>
                <tp:taxon-name-part taxon-name-part-type="species" reg="rudicollis">rudicollis</tp:taxon-name-part>
              </tp:taxon-name><tp:taxon-authority>(Gray, 1845)</tp:taxon-authority></tp:nomenclature><tp:treatment-sec sec-type="description" id="SECID0EU4FK"><title>Description.</title><p>Sex unknown, 57.0 cm SVL, 70.0 cm TailL.</p></tp:treatment-sec><tp:treatment-sec sec-type="distribution" id="SECID0EZ4FK"><title>General Distribution.</title><p>Southern Myanmar and Thailand through Malay Peninsula into Greater Sunda Islands.</p></tp:treatment-sec><tp:treatment-sec sec-type="Molecular Data" id="SECID0E54FK"><title>Molecular Data.</title><p>No molecular data available.</p></tp:treatment-sec><tp:treatment-sec sec-type="comments" id="SECID0ED5FK"><title>Comments.</title><p>Captured by a villager (Yeybu); photographed; likely subadult or adult.</p></tp:treatment-sec><tp:treatment-sec sec-type="material" id="SECID0EI5FK"><title>Specimens examined.</title><p>
              <named-content xmlns:xlink="http://www.w3.org/1999/xlink" content-type="dwc:institutional_code" xlink:type="simple">USNM</named-content> Herp Image 2891</p></tp:treatment-sec><tp:treatment-sec sec-type="Red List status" id="SECID0ET5FK"><title>Red List status.</title><p>NE; CITES II.</p></tp:treatment-sec></tp:taxon-treatment>
