# Supplementary material for: Filling the BINs of life: Report of an amphibian and reptile survey of the Tanintharyi (Tenasserim) Region of Myanmar, with DNA barcode data
Source: Zookeys. 2018 May 10;(757):85–152. doi: 10.3897/zookeys.757.24453 (PMC5958176; doi:10.3897/zookeys.757.24453)
Supplement: XML Treatment for Malayopython reticulatus [file zookeys.757.24453-treatment43.xml]

<!DOCTYPE tp:taxon-treatment
  PUBLIC "-//TaxonX//DTD Taxonomic Treatment Publishing DTD v0 20100105//EN" "tax-treatment-NSO.dtd">
<tp:taxon-treatment xmlns:tp="http://www.plazi.org/taxpub"><tp:treatment-meta><kwd-group><label>Taxon classification</label><kwd><named-content xmlns:xlink="http://www.w3.org/1999/xlink" content-type="kingdom">Animalia</named-content></kwd><kwd><named-content xmlns:xlink="http://www.w3.org/1999/xlink" content-type="order">Squamata</named-content></kwd><kwd><named-content xmlns:xlink="http://www.w3.org/1999/xlink" content-type="family">Pythonidae</named-content></kwd></kwd-group><mixed-citation publication-type="journal"><person-group><name><surname>Mulcahy</surname><given-names>Daniel G.</given-names></name><name><surname>Lee</surname><given-names>Justin L.</given-names></name><name><surname>Miller</surname><given-names>Aryeh H.</given-names></name><name><surname>Chand</surname><given-names>Mia</given-names></name><name><surname>Thura</surname><given-names>Myint Kyaw</given-names></name><name><surname>Zug</surname><given-names>George R.</given-names></name></person-group><article-title>Filling the <abbrev xmlns:xlink="http://www.w3.org/1999/xlink" xlink:title="Barcode Index Numbers" xlink:type="simple">BINs</abbrev> of life: Report of an amphibian and reptile survey of the Tanintharyi (Tenasserim) Region of Myanmar, with DNA barcode data</article-title><source>Zookeys</source><day>10</day><month>5</month><year>2018</year><volume>2018</volume><issue>757</issue><fpage>85</fpage><lpage>152</lpage><pub-id pub-id-type="doi">10.3897/zookeys.757.24453</pub-id></mixed-citation></tp:treatment-meta><tp:nomenclature><tp:taxon-name>
                <tp:taxon-name-part taxon-name-part-type="genus" reg="Malayopython">Malayopython</tp:taxon-name-part>
                <tp:taxon-name-part taxon-name-part-type="species" reg="reticulatus">reticulatus</tp:taxon-name-part>
              </tp:taxon-name><tp:taxon-authority>(Schneider, 1801) Reticulated Python</tp:taxon-authority><xref ref-type="fig" rid="F7">Fig. 5A</xref></tp:nomenclature><tp:treatment-sec sec-type="description" id="SECID0ELAGK"><title>Description.</title><p>Female, maturity uncertain, 119 cm SVL, 18.5 cm TailL.</p><fig id="F7" position="float" orientation="portrait"><label>Figure 5.</label><caption><p>Selected snakes found during this study’s expedition. <bold>A</bold> <italic><tp:taxon-name><tp:taxon-name-part taxon-name-part-type="genus" reg="Malayopython">Malayopython</tp:taxon-name-part> <tp:taxon-name-part taxon-name-part-type="species" reg="reticulatus">reticulatus</tp:taxon-name-part></tp:taxon-name></italic> (<named-content xmlns:xlink="http://www.w3.org/1999/xlink" content-type="dwc:institutional_code" xlink:type="simple">USNM</named-content> HerpImage 2892) <bold>B</bold> <italic><tp:taxon-name><tp:taxon-name-part taxon-name-part-type="genus" reg="Ahaetulla">Ahaetulla</tp:taxon-name-part> <tp:taxon-name-part taxon-name-part-type="species" reg="mycterizans">mycterizans</tp:taxon-name-part></tp:taxon-name></italic> (<named-content xmlns:xlink="http://www.w3.org/1999/xlink" content-type="dwc:institutional_code" xlink:type="simple">USNM</named-content> 587040) <bold>C</bold> <italic><tp:taxon-name><tp:taxon-name-part taxon-name-part-type="genus" reg="Dendrelaphis">Dendrelaphis</tp:taxon-name-part> <tp:taxon-name-part taxon-name-part-type="species" reg="pictus">pictus</tp:taxon-name-part></tp:taxon-name></italic> (<named-content xmlns:xlink="http://www.w3.org/1999/xlink" content-type="dwc:institutional_code" xlink:type="simple">USNM</named-content> HerpImage 2893) <bold>D</bold> <italic><tp:taxon-name><tp:taxon-name-part taxon-name-part-type="genus" reg="Boiga">Boiga</tp:taxon-name-part> <tp:taxon-name-part taxon-name-part-type="species" reg="dendrophila">dendrophila</tp:taxon-name-part></tp:taxon-name></italic> (<named-content xmlns:xlink="http://www.w3.org/1999/xlink" content-type="dwc:institutional_code" xlink:type="simple">USNM</named-content> 587041) <bold>E</bold> <italic><tp:taxon-name><tp:taxon-name-part taxon-name-part-type="genus" reg="Xenochrophis">Xenochrophis</tp:taxon-name-part> <tp:taxon-name-part taxon-name-part-type="species" reg="trianguligerus">trianguligerus</tp:taxon-name-part></tp:taxon-name></italic> (<named-content xmlns:xlink="http://www.w3.org/1999/xlink" content-type="dwc:institutional_code" xlink:type="simple">USNM</named-content> 587045) <bold>F</bold> <italic><tp:taxon-name><tp:taxon-name-part taxon-name-part-type="genus" reg="Rhabdophis">Rhabdophis</tp:taxon-name-part> <tp:taxon-name-part taxon-name-part-type="species" reg="chrysargos">chrysargos</tp:taxon-name-part></tp:taxon-name></italic> (<named-content xmlns:xlink="http://www.w3.org/1999/xlink" content-type="dwc:institutional_code" xlink:type="simple">USNM</named-content> 587044) <bold>G</bold> <italic><tp:taxon-name><tp:taxon-name-part taxon-name-part-type="genus" reg="Rhabdophis">Rhabdophis</tp:taxon-name-part> <tp:taxon-name-part taxon-name-part-type="species" reg="nigrocinctus">nigrocinctus</tp:taxon-name-part></tp:taxon-name></italic> (<named-content xmlns:xlink="http://www.w3.org/1999/xlink" content-type="dwc:institutional_code" xlink:type="simple">USNM</named-content> HerpImage 2894) <bold>H</bold> <italic><tp:taxon-name><tp:taxon-name-part taxon-name-part-type="genus" reg="Naja">Naja</tp:taxon-name-part> <tp:taxon-name-part taxon-name-part-type="species" reg="kaouthia">kaouthia</tp:taxon-name-part></tp:taxon-name></italic> (<named-content xmlns:xlink="http://www.w3.org/1999/xlink" content-type="dwc:institutional_code" xlink:type="simple">USNM</named-content> HerpImage 2895). Photos <bold>A–B, D–F</bold> by Daniel G. Mulcahy, <bold>C, H</bold>–<bold>I</bold> by Myint Kyaw Thura.</p></caption><graphic xmlns:xlink="http://www.w3.org/1999/xlink" xlink:href="zookeys-757-085-g007.jpg" id="oo_202225.jpg" position="float" orientation="portrait" xlink:type="simple"/></fig></tp:treatment-sec><tp:treatment-sec sec-type="natural history" id="SECID0EOFGK"><title>Natural history notes.</title><p>The specimen was collected in a fisherman’s net, in the stream, near Camp 1.</p></tp:treatment-sec><tp:treatment-sec sec-type="distribution" id="SECID0ETFGK"><title>General Distribution.</title><p>Widespread, Bangladesh through Southeast Asia to Philippines and the Maluku Islands.</p></tp:treatment-sec><tp:treatment-sec sec-type="Molecular Data" id="SECID0EYFGK"><title>Molecular Data.</title><p>No molecular data available.</p></tp:treatment-sec><tp:treatment-sec sec-type="comments" id="SECID0E4FGK"><title>Comments.</title><p>We note that the genus name <italic><tp:taxon-name><tp:taxon-name-part taxon-name-part-type="genus" reg="Broghammerus">Broghammerus</tp:taxon-name-part></tp:taxon-name></italic> is not nomenclaturally available for the Reticulated Python, because it was promulgated in a herpetological blog, which did not and does not meet the International Nomenclatural Code’s criteria for the valid establishment of formal taxonomic names. A recent study (<xref ref-type="bibr" rid="B93">Reynolds et al. 2014</xref>) has proposed the name <italic><tp:taxon-name><tp:taxon-name-part taxon-name-part-type="genus" reg="Malayopython">Malayopython</tp:taxon-name-part></tp:taxon-name></italic> for the clade containing the <italic><tp:taxon-name><tp:taxon-name-part taxon-name-part-type="genus" reg="Malayopython">M.</tp:taxon-name-part> <tp:taxon-name-part taxon-name-part-type="species" reg="reticulatus">reticulatus</tp:taxon-name-part></tp:taxon-name></italic> and <italic><tp:taxon-name><tp:taxon-name-part taxon-name-part-type="genus" reg="Malayopython">M.</tp:taxon-name-part> <tp:taxon-name-part taxon-name-part-type="species" reg="timoriensis">timoriensis</tp:taxon-name-part></tp:taxon-name></italic>.</p></tp:treatment-sec><tp:treatment-sec sec-type="material" id="SECID0ELHGK"><title>Specimens examined.</title><p>Specimen remained in FFI field office in Yangon, but it was subsequently destroyed.</p></tp:treatment-sec><tp:treatment-sec sec-type="material" id="SECID0EQHGK"><title>Specimens examined.</title><p>
              <named-content xmlns:xlink="http://www.w3.org/1999/xlink" content-type="dwc:institutional_code" xlink:type="simple">USNM</named-content> Herp Image 2892</p></tp:treatment-sec><tp:treatment-sec sec-type="Red List status" id="SECID0E2HGK"><title>Red List status.</title><p>NE; CITES II.</p></tp:treatment-sec><ref-list><ref id="B93"><mixed-citation xmlns:xlink="http://www.w3.org/1999/xlink" xlink:type="simple">
          <person-group><name name-style="western"><surname>Reynolds</surname><given-names>RG</given-names></name><name name-style="western"><surname>Miemiller</surname><given-names>ML</given-names></name><name name-style="western"><surname>Revell</surname><given-names>LJ</given-names></name></person-group> (<year>2014</year>) <article-title>Toward a Tree-of-Life for the boas and pythons: multilocus species-level phylogeny with unprecedented taxon sampling.</article-title> <source>Molecular Phylogenetics and Evolution</source> <volume>71</volume>: <fpage>204</fpage>–<lpage>213</lpage>. <ext-link xlink:type="simple" ext-link-type="doi" xlink:href="10.1016/j.ympev.2013.11.011">http://dx.doi.org/10.1016/j.ympev.2013.11.011</ext-link></mixed-citation></ref></ref-list></tp:taxon-treatment>
