# Supplementary material for: Filling the BINs of life: Report of an amphibian and reptile survey of the Tanintharyi (Tenasserim) Region of Myanmar, with DNA barcode data
Source: Zookeys. 2018 May 10;(757):85–152. doi: 10.3897/zookeys.757.24453 (PMC5958176; doi:10.3897/zookeys.757.24453)
Supplement: XML Treatment for Ahaetulla mycterizans [file zookeys.757.24453-treatment44.xml]

<!DOCTYPE tp:taxon-treatment
  PUBLIC "-//TaxonX//DTD Taxonomic Treatment Publishing DTD v0 20100105//EN" "tax-treatment-NSO.dtd">
<tp:taxon-treatment xmlns:tp="http://www.plazi.org/taxpub"><tp:treatment-meta><kwd-group><label>Taxon classification</label><kwd><named-content xmlns:xlink="http://www.w3.org/1999/xlink" content-type="kingdom">Animalia</named-content></kwd><kwd><named-content xmlns:xlink="http://www.w3.org/1999/xlink" content-type="order">Squamata</named-content></kwd><kwd><named-content xmlns:xlink="http://www.w3.org/1999/xlink" content-type="family">Colubridae</named-content></kwd></kwd-group><mixed-citation publication-type="journal"><person-group><name><surname>Mulcahy</surname><given-names>Daniel G.</given-names></name><name><surname>Lee</surname><given-names>Justin L.</given-names></name><name><surname>Miller</surname><given-names>Aryeh H.</given-names></name><name><surname>Chand</surname><given-names>Mia</given-names></name><name><surname>Thura</surname><given-names>Myint Kyaw</given-names></name><name><surname>Zug</surname><given-names>George R.</given-names></name></person-group><article-title>Filling the <abbrev xmlns:xlink="http://www.w3.org/1999/xlink" xlink:title="Barcode Index Numbers" xlink:type="simple">BINs</abbrev> of life: Report of an amphibian and reptile survey of the Tanintharyi (Tenasserim) Region of Myanmar, with DNA barcode data</article-title><source>Zookeys</source><day>10</day><month>5</month><year>2018</year><volume>2018</volume><issue>757</issue><fpage>85</fpage><lpage>152</lpage><pub-id pub-id-type="doi">10.3897/zookeys.757.24453</pub-id></mixed-citation></tp:treatment-meta><tp:nomenclature><tp:taxon-name>
                <tp:taxon-name-part taxon-name-part-type="genus" reg="Ahaetulla">Ahaetulla</tp:taxon-name-part>
                <tp:taxon-name-part taxon-name-part-type="species" reg="mycterizans">mycterizans</tp:taxon-name-part>
              </tp:taxon-name><tp:taxon-authority>(Linnaeus, 1758)</tp:taxon-authority><xref ref-type="fig" rid="F7">Malayan Vinesnake Fig. 5B</xref></tp:nomenclature><tp:treatment-sec sec-type="description" id="SECID0EPJGK"><title>Description.</title><p>Adult female 745 mm SVL, 385 TailL in life; dorsal scales in 15-15-13 rows, ventrals 190, 148 paired subcaudals with undamaged tip; single precloacal (anal) scale. Snout is blunt, rostral scale truncate anteriorly; 2 loreal scales on right, 1 left, each a small lanceolate scale, isolated in suture between the supralabials and internasal and prefrontal scales; internasal (dorsal surface of snout) flat anteriorly and convex posteriorly. In preservative, the head and nuchal area are bright green dorsally and laterally; trunk gradually become darker green and at about one-third length is olive to tip of tail; laterally trunk pale green to narrow white ventrolateral edge of upturned ventral scales (forming longitudinal stripe), then bordered medially by narrow dark green longitudinal stripe; white stripe becomes yellow by midbody and continues yellow onto base of tail; green stripe disappears 15–20 ventrals anterior to the vent; remainder of venter is white from tip of chin to about midbody then becoming greenish yellow continuing onto tail.</p></tp:treatment-sec><tp:treatment-sec sec-type="natural history" id="SECID0EUJGK"><title>Natural history notes.</title><p>Collected at 1000 hours near Yeybuchaung-ngal stream, approximately 100 meters downstream from Camp 1.</p></tp:treatment-sec><tp:treatment-sec sec-type="distribution" id="SECID0EZJGK"><title>General Distribution.</title><p>Tanintharyi southward through Malaya Peninsula to Java and Sumatra.</p></tp:treatment-sec><tp:treatment-sec sec-type="Molecular Data" id="SECID0E5JGK"><title>Molecular Data.</title><p>There are no other <abbrev xmlns:xlink="http://www.w3.org/1999/xlink" xlink:title="cytochrome oxidase subunit 1" id="ABBRID0EEKGK" xlink:type="simple">COI</abbrev> sequences in <abbrev xmlns:xlink="http://www.w3.org/1999/xlink" xlink:title="Barcode of Life Database" id="ABBRID0EIKGK" xlink:type="simple">BOLD</abbrev> for <italic><tp:taxon-name><tp:taxon-name-part taxon-name-part-type="genus" reg="Ahaetulla">A.</tp:taxon-name-part> <tp:taxon-name-part taxon-name-part-type="species" reg="mycterizans">mycterizans</tp:taxon-name-part></tp:taxon-name></italic>. Our specimen was placed in its own <abbrev xmlns:xlink="http://www.w3.org/1999/xlink" xlink:title="cytochrome oxidase subunit 1" id="ABBRID0EXKGK" xlink:type="simple">COI</abbrev> <abbrev xmlns:xlink="http://www.w3.org/1999/xlink" xlink:title="Barcode Index Number" xlink:type="simple">BIN</abbrev> and the 16S is 99% similar to other <italic><tp:taxon-name><tp:taxon-name-part taxon-name-part-type="genus" reg="Ahaetulla">A.</tp:taxon-name-part> <tp:taxon-name-part taxon-name-part-type="species" reg="mycterizans">mycterizans</tp:taxon-name-part></tp:taxon-name></italic> in GenBank (<ext-link xmlns:xlink="http://www.w3.org/1999/xlink" ext-link-type="gen" xlink:href="KX660161" xlink:type="simple">KX660161</ext-link>, <ext-link xmlns:xlink="http://www.w3.org/1999/xlink" ext-link-type="gen" xlink:href="KX660205" xlink:type="simple">KX660205</ext-link>; no locality data provided) and was placed in a 16S clade with these specimens and an “<italic>A. prasina</italic>” (FMNH 269042 from Borneo) that is likely misidentified (<ext-link xmlns:xlink="http://www.w3.org/1999/xlink" ext-link-type="gen" xlink:href="KX660195" xlink:type="simple">KX660195</ext-link>).</p></tp:treatment-sec><tp:treatment-sec sec-type="comments" id="SECID0EILGK"><title>Comments.</title><p>This species was an unsuspected find, because it had not been reported previously from Myanmar and the closest Thai records are in southern Thailand south of the Isthmus of Kra. This specimen represents the northernmost record of this species (see <xref ref-type="bibr" rid="B63">Lee et al. 2015</xref>). A second specimen (<named-content xmlns:xlink="http://www.w3.org/1999/xlink" content-type="dwc:institutional_code" xlink:type="simple">CAS</named-content> 247859) was confirmed (JLL) further south from Kawthaung, Tanintharyi Region, Myanmar previously identified as <italic><tp:taxon-name><tp:taxon-name-part taxon-name-part-type="genus" reg="Ahaetulla">A.</tp:taxon-name-part> <tp:taxon-name-part taxon-name-part-type="species" reg="prasina">prasina</tp:taxon-name-part></tp:taxon-name></italic>.</p></tp:treatment-sec><tp:treatment-sec sec-type="material" id="SECID0ECMGK"><title>Specimens examined.</title><p>
              <named-content xmlns:xlink="http://www.w3.org/1999/xlink" content-type="dwc:institutional_code" xlink:type="simple">USNM</named-content> 587040.</p></tp:treatment-sec><tp:treatment-sec sec-type="Red List status" id="SECID0ENMGK"><title>Red List status.</title><p>LC.</p></tp:treatment-sec><tp:treatment-sec><!--Section generated to contain objects referenced in tp:taxon-treatment.--><fig id="F7" position="float" orientation="portrait"><label>Figure 5.</label><caption><p>Selected snakes found during this study’s expedition. <bold>A</bold> <italic><tp:taxon-name><tp:taxon-name-part taxon-name-part-type="genus" reg="Malayopython">Malayopython</tp:taxon-name-part> <tp:taxon-name-part taxon-name-part-type="species" reg="reticulatus">reticulatus</tp:taxon-name-part></tp:taxon-name></italic> (<named-content xmlns:xlink="http://www.w3.org/1999/xlink" content-type="dwc:institutional_code" xlink:type="simple">USNM</named-content> HerpImage 2892) <bold>B</bold> <italic><tp:taxon-name><tp:taxon-name-part taxon-name-part-type="genus" reg="Ahaetulla">Ahaetulla</tp:taxon-name-part> <tp:taxon-name-part taxon-name-part-type="species" reg="mycterizans">mycterizans</tp:taxon-name-part></tp:taxon-name></italic> (<named-content xmlns:xlink="http://www.w3.org/1999/xlink" content-type="dwc:institutional_code" xlink:type="simple">USNM</named-content> 587040) <bold>C</bold> <italic><tp:taxon-name><tp:taxon-name-part taxon-name-part-type="genus" reg="Dendrelaphis">Dendrelaphis</tp:taxon-name-part> <tp:taxon-name-part taxon-name-part-type="species" reg="pictus">pictus</tp:taxon-name-part></tp:taxon-name></italic> (<named-content xmlns:xlink="http://www.w3.org/1999/xlink" content-type="dwc:institutional_code" xlink:type="simple">USNM</named-content> HerpImage 2893) <bold>D</bold> <italic><tp:taxon-name><tp:taxon-name-part taxon-name-part-type="genus" reg="Boiga">Boiga</tp:taxon-name-part> <tp:taxon-name-part taxon-name-part-type="species" reg="dendrophila">dendrophila</tp:taxon-name-part></tp:taxon-name></italic> (<named-content xmlns:xlink="http://www.w3.org/1999/xlink" content-type="dwc:institutional_code" xlink:type="simple">USNM</named-content> 587041) <bold>E</bold> <italic><tp:taxon-name><tp:taxon-name-part taxon-name-part-type="genus" reg="Xenochrophis">Xenochrophis</tp:taxon-name-part> <tp:taxon-name-part taxon-name-part-type="species" reg="trianguligerus">trianguligerus</tp:taxon-name-part></tp:taxon-name></italic> (<named-content xmlns:xlink="http://www.w3.org/1999/xlink" content-type="dwc:institutional_code" xlink:type="simple">USNM</named-content> 587045) <bold>F</bold> <italic><tp:taxon-name><tp:taxon-name-part taxon-name-part-type="genus" reg="Rhabdophis">Rhabdophis</tp:taxon-name-part> <tp:taxon-name-part taxon-name-part-type="species" reg="chrysargos">chrysargos</tp:taxon-name-part></tp:taxon-name></italic> (<named-content xmlns:xlink="http://www.w3.org/1999/xlink" content-type="dwc:institutional_code" xlink:type="simple">USNM</named-content> 587044) <bold>G</bold> <italic><tp:taxon-name><tp:taxon-name-part taxon-name-part-type="genus" reg="Rhabdophis">Rhabdophis</tp:taxon-name-part> <tp:taxon-name-part taxon-name-part-type="species" reg="nigrocinctus">nigrocinctus</tp:taxon-name-part></tp:taxon-name></italic> (<named-content xmlns:xlink="http://www.w3.org/1999/xlink" content-type="dwc:institutional_code" xlink:type="simple">USNM</named-content> HerpImage 2894) <bold>H</bold> <italic><tp:taxon-name><tp:taxon-name-part taxon-name-part-type="genus" reg="Naja">Naja</tp:taxon-name-part> <tp:taxon-name-part taxon-name-part-type="species" reg="kaouthia">kaouthia</tp:taxon-name-part></tp:taxon-name></italic> (<named-content xmlns:xlink="http://www.w3.org/1999/xlink" content-type="dwc:institutional_code" xlink:type="simple">USNM</named-content> HerpImage 2895). Photos <bold>A–B, D–F</bold> by Daniel G. Mulcahy, <bold>C, H</bold>–<bold>I</bold> by Myint Kyaw Thura.</p></caption><graphic xmlns:xlink="http://www.w3.org/1999/xlink" xlink:href="zookeys-757-085-g007.jpg" id="oo_202225.jpg" position="float" orientation="portrait" xlink:type="simple"/></fig></tp:treatment-sec><ref-list><ref id="B63"><mixed-citation xmlns:xlink="http://www.w3.org/1999/xlink" xlink:type="simple">
          <person-group><name name-style="western"><surname>Lee</surname><given-names>JL</given-names></name><name name-style="western"><surname>Myint</surname><given-names>Kyaw Thura</given-names></name><name name-style="western"><surname>Mulcahy</surname><given-names>DG</given-names></name><name name-style="western"><surname>Zug</surname><given-names>GR</given-names></name></person-group> (<year>2015</year>) <article-title>Three colubrid snakes new to Myanmar.</article-title> <source>Herpetology Notes</source> <volume>8</volume>: <fpage>217</fpage>–<lpage>220</lpage>. <ext-link xlink:type="simple" ext-link-type="uri" xlink:href="https://www.biotaxa.org/hn/article/view/7805">https://www.biotaxa.org/hn/article/view/7805</ext-link></mixed-citation></ref></ref-list></tp:taxon-treatment>
