# Supplementary material for: Filling the BINs of life: Report of an amphibian and reptile survey of the Tanintharyi (Tenasserim) Region of Myanmar, with DNA barcode data
Source: Zookeys. 2018 May 10;(757):85–152. doi: 10.3897/zookeys.757.24453 (PMC5958176; doi:10.3897/zookeys.757.24453)
Supplement: XML Treatment for Boiga dendrophila [file zookeys.757.24453-treatment45.xml]

<!DOCTYPE tp:taxon-treatment
  PUBLIC "-//TaxonX//DTD Taxonomic Treatment Publishing DTD v0 20100105//EN" "tax-treatment-NSO.dtd">
<tp:taxon-treatment xmlns:tp="http://www.plazi.org/taxpub"><tp:treatment-meta><kwd-group><label>Taxon classification</label><kwd><named-content xmlns:xlink="http://www.w3.org/1999/xlink" content-type="kingdom">Animalia</named-content></kwd><kwd><named-content xmlns:xlink="http://www.w3.org/1999/xlink" content-type="order">Squamata</named-content></kwd><kwd><named-content xmlns:xlink="http://www.w3.org/1999/xlink" content-type="family">Colubridae</named-content></kwd></kwd-group><mixed-citation publication-type="journal"><person-group><name><surname>Mulcahy</surname><given-names>Daniel G.</given-names></name><name><surname>Lee</surname><given-names>Justin L.</given-names></name><name><surname>Miller</surname><given-names>Aryeh H.</given-names></name><name><surname>Chand</surname><given-names>Mia</given-names></name><name><surname>Thura</surname><given-names>Myint Kyaw</given-names></name><name><surname>Zug</surname><given-names>George R.</given-names></name></person-group><article-title>Filling the <abbrev xmlns:xlink="http://www.w3.org/1999/xlink" xlink:title="Barcode Index Numbers" xlink:type="simple">BINs</abbrev> of life: Report of an amphibian and reptile survey of the Tanintharyi (Tenasserim) Region of Myanmar, with DNA barcode data</article-title><source>Zookeys</source><day>10</day><month>5</month><year>2018</year><volume>2018</volume><issue>757</issue><fpage>85</fpage><lpage>152</lpage><pub-id pub-id-type="doi">10.3897/zookeys.757.24453</pub-id></mixed-citation></tp:treatment-meta><tp:nomenclature><tp:taxon-name>
                <tp:taxon-name-part taxon-name-part-type="genus" reg="Boiga">Boiga</tp:taxon-name-part>
                <tp:taxon-name-part taxon-name-part-type="species" reg="dendrophila">dendrophila</tp:taxon-name-part>
              </tp:taxon-name><tp:taxon-authority>(Boie, 1827)</tp:taxon-authority><xref ref-type="fig" rid="F7">Mangrove Cat Snake Fig. 5D</xref></tp:nomenclature><tp:treatment-sec sec-type="description" id="SECID0EXNGK"><title>Description.</title><p>Adult female 1450 mm SVL, 362 mm TailL in life; dorsal scales in 21-21-17 rows, ventrals 225, subcaudals 96 with single precloacal scale; 8 supralabials, 3<sup>rd</sup>, 4<sup>th</sup> &amp; 5<sup>th</sup> touch eye; 44 lateral white bars on trunk from neck to vent, venter become entirely black at ventral 126. Adult male 1450 mm SVL, 350 mm TailL in life; dorsal scales in 21-23-17 rows, ventrals 211, subcaudals 91 with single precloacal scale; 8 supralabials, 3<sup>rd</sup>, 4<sup>th</sup> &amp; 5<sup>th</sup> touch eye; 42 lateral white bars on trunk from neck to vent, venter becomes entirely black at ventral 84.</p></tp:treatment-sec><tp:treatment-sec sec-type="natural history" id="SECID0EJOGK"><title>Natural history notes.</title><p>Collected in primary rainforest along a small tributary to Yeybuchaung-ngal downstream from Camp 1.</p></tp:treatment-sec><tp:treatment-sec sec-type="distribution" id="SECID0EOOGK"><title>General Distribution.</title><p>Widespread, Tanintharyi to Greater Sunda and Philippine Islands.</p></tp:treatment-sec><tp:treatment-sec sec-type="Molecular Data" id="SECID0ETOGK"><title>Molecular Data.</title><p>Our <abbrev xmlns:xlink="http://www.w3.org/1999/xlink" xlink:title="cytochrome oxidase subunit 1" id="ABBRID0EZOGK" xlink:type="simple">COI</abbrev> sequences are 1% different (and placed in the same <abbrev xmlns:xlink="http://www.w3.org/1999/xlink" xlink:title="Barcode Index Number" xlink:type="simple">BIN</abbrev>) from two specimens in <abbrev xmlns:xlink="http://www.w3.org/1999/xlink" xlink:title="Barcode of Life Database" id="ABBRID0E4OGK" xlink:type="simple">BOLD</abbrev> (currently private), from Nakhon Si Thammarat Province, Thailand, south of the Isthmus of Kra. There are currently no other 16S sequences available for <italic><tp:taxon-name><tp:taxon-name-part taxon-name-part-type="genus" reg="Boiga">B.</tp:taxon-name-part> <tp:taxon-name-part taxon-name-part-type="species" reg="dendrophila">dendrophila</tp:taxon-name-part></tp:taxon-name></italic>.</p></tp:treatment-sec><tp:treatment-sec sec-type="comments" id="SECID0EMPGK"><title>Comments.</title><p>This species was also an unsuspected find owing to the absence of previous records for Myanmar; the closest Thai records are from southern Thailand south of the Isthmus of Kra (see <xref ref-type="bibr" rid="B63">Lee et al. 2015</xref>). The morphology of these specimens matches that of the subspecies <italic><tp:taxon-name><tp:taxon-name-part taxon-name-part-type="genus" reg="Boiga">B.</tp:taxon-name-part> <tp:taxon-name-part taxon-name-part-type="species" reg="dendrophila">dendrophila</tp:taxon-name-part> <tp:taxon-name-part taxon-name-part-type="subspecies" reg="melanota">melanota</tp:taxon-name-part></tp:taxon-name></italic> (Boulenger, 1896).</p></tp:treatment-sec><tp:treatment-sec sec-type="material" id="SECID0EFQGK"><title>Specimens examined.</title><p>Adult female, adult male (<named-content xmlns:xlink="http://www.w3.org/1999/xlink" content-type="dwc:institutional_code" xlink:type="simple">USNM</named-content> 587041–042, respectively).</p></tp:treatment-sec><tp:treatment-sec sec-type="Red List status" id="SECID0EQQGK"><title>Red List status.</title><p>NE.</p></tp:treatment-sec><tp:treatment-sec><!--Section generated to contain objects referenced in tp:taxon-treatment.--><fig id="F7" position="float" orientation="portrait"><label>Figure 5.</label><caption><p>Selected snakes found during this study’s expedition. <bold>A</bold> <italic><tp:taxon-name><tp:taxon-name-part taxon-name-part-type="genus" reg="Malayopython">Malayopython</tp:taxon-name-part> <tp:taxon-name-part taxon-name-part-type="species" reg="reticulatus">reticulatus</tp:taxon-name-part></tp:taxon-name></italic> (<named-content xmlns:xlink="http://www.w3.org/1999/xlink" content-type="dwc:institutional_code" xlink:type="simple">USNM</named-content> HerpImage 2892) <bold>B</bold> <italic><tp:taxon-name><tp:taxon-name-part taxon-name-part-type="genus" reg="Ahaetulla">Ahaetulla</tp:taxon-name-part> <tp:taxon-name-part taxon-name-part-type="species" reg="mycterizans">mycterizans</tp:taxon-name-part></tp:taxon-name></italic> (<named-content xmlns:xlink="http://www.w3.org/1999/xlink" content-type="dwc:institutional_code" xlink:type="simple">USNM</named-content> 587040) <bold>C</bold> <italic><tp:taxon-name><tp:taxon-name-part taxon-name-part-type="genus" reg="Dendrelaphis">Dendrelaphis</tp:taxon-name-part> <tp:taxon-name-part taxon-name-part-type="species" reg="pictus">pictus</tp:taxon-name-part></tp:taxon-name></italic> (<named-content xmlns:xlink="http://www.w3.org/1999/xlink" content-type="dwc:institutional_code" xlink:type="simple">USNM</named-content> HerpImage 2893) <bold>D</bold> <italic><tp:taxon-name><tp:taxon-name-part taxon-name-part-type="genus" reg="Boiga">Boiga</tp:taxon-name-part> <tp:taxon-name-part taxon-name-part-type="species" reg="dendrophila">dendrophila</tp:taxon-name-part></tp:taxon-name></italic> (<named-content xmlns:xlink="http://www.w3.org/1999/xlink" content-type="dwc:institutional_code" xlink:type="simple">USNM</named-content> 587041) <bold>E</bold> <italic><tp:taxon-name><tp:taxon-name-part taxon-name-part-type="genus" reg="Xenochrophis">Xenochrophis</tp:taxon-name-part> <tp:taxon-name-part taxon-name-part-type="species" reg="trianguligerus">trianguligerus</tp:taxon-name-part></tp:taxon-name></italic> (<named-content xmlns:xlink="http://www.w3.org/1999/xlink" content-type="dwc:institutional_code" xlink:type="simple">USNM</named-content> 587045) <bold>F</bold> <italic><tp:taxon-name><tp:taxon-name-part taxon-name-part-type="genus" reg="Rhabdophis">Rhabdophis</tp:taxon-name-part> <tp:taxon-name-part taxon-name-part-type="species" reg="chrysargos">chrysargos</tp:taxon-name-part></tp:taxon-name></italic> (<named-content xmlns:xlink="http://www.w3.org/1999/xlink" content-type="dwc:institutional_code" xlink:type="simple">USNM</named-content> 587044) <bold>G</bold> <italic><tp:taxon-name><tp:taxon-name-part taxon-name-part-type="genus" reg="Rhabdophis">Rhabdophis</tp:taxon-name-part> <tp:taxon-name-part taxon-name-part-type="species" reg="nigrocinctus">nigrocinctus</tp:taxon-name-part></tp:taxon-name></italic> (<named-content xmlns:xlink="http://www.w3.org/1999/xlink" content-type="dwc:institutional_code" xlink:type="simple">USNM</named-content> HerpImage 2894) <bold>H</bold> <italic><tp:taxon-name><tp:taxon-name-part taxon-name-part-type="genus" reg="Naja">Naja</tp:taxon-name-part> <tp:taxon-name-part taxon-name-part-type="species" reg="kaouthia">kaouthia</tp:taxon-name-part></tp:taxon-name></italic> (<named-content xmlns:xlink="http://www.w3.org/1999/xlink" content-type="dwc:institutional_code" xlink:type="simple">USNM</named-content> HerpImage 2895). Photos <bold>A–B, D–F</bold> by Daniel G. Mulcahy, <bold>C, H</bold>–<bold>I</bold> by Myint Kyaw Thura.</p></caption><graphic xmlns:xlink="http://www.w3.org/1999/xlink" xlink:href="zookeys-757-085-g007.jpg" id="oo_202225.jpg" position="float" orientation="portrait" xlink:type="simple"/></fig></tp:treatment-sec><ref-list><ref id="B63"><mixed-citation xmlns:xlink="http://www.w3.org/1999/xlink" xlink:type="simple">
          <person-group><name name-style="western"><surname>Lee</surname><given-names>JL</given-names></name><name name-style="western"><surname>Myint</surname><given-names>Kyaw Thura</given-names></name><name name-style="western"><surname>Mulcahy</surname><given-names>DG</given-names></name><name name-style="western"><surname>Zug</surname><given-names>GR</given-names></name></person-group> (<year>2015</year>) <article-title>Three colubrid snakes new to Myanmar.</article-title> <source>Herpetology Notes</source> <volume>8</volume>: <fpage>217</fpage>–<lpage>220</lpage>. <ext-link xlink:type="simple" ext-link-type="uri" xlink:href="https://www.biotaxa.org/hn/article/view/7805">https://www.biotaxa.org/hn/article/view/7805</ext-link></mixed-citation></ref></ref-list></tp:taxon-treatment>
