# Supplementary material for: Filling the BINs of life: Report of an amphibian and reptile survey of the Tanintharyi (Tenasserim) Region of Myanmar, with DNA barcode data
Source: Zookeys. 2018 May 10;(757):85–152. doi: 10.3897/zookeys.757.24453 (PMC5958176; doi:10.3897/zookeys.757.24453)
Supplement: XML Treatment for Boiga drapiezii [file zookeys.757.24453-treatment46.xml]

<!DOCTYPE tp:taxon-treatment
  PUBLIC "-//TaxonX//DTD Taxonomic Treatment Publishing DTD v0 20100105//EN" "tax-treatment-NSO.dtd">
<tp:taxon-treatment xmlns:tp="http://www.plazi.org/taxpub"><tp:treatment-meta><kwd-group><label>Taxon classification</label><kwd><named-content xmlns:xlink="http://www.w3.org/1999/xlink" content-type="kingdom">Animalia</named-content></kwd><kwd><named-content xmlns:xlink="http://www.w3.org/1999/xlink" content-type="order">Squamata</named-content></kwd><kwd><named-content xmlns:xlink="http://www.w3.org/1999/xlink" content-type="family">Colubridae</named-content></kwd></kwd-group><mixed-citation publication-type="journal"><person-group><name><surname>Mulcahy</surname><given-names>Daniel G.</given-names></name><name><surname>Lee</surname><given-names>Justin L.</given-names></name><name><surname>Miller</surname><given-names>Aryeh H.</given-names></name><name><surname>Chand</surname><given-names>Mia</given-names></name><name><surname>Thura</surname><given-names>Myint Kyaw</given-names></name><name><surname>Zug</surname><given-names>George R.</given-names></name></person-group><article-title>Filling the <abbrev xmlns:xlink="http://www.w3.org/1999/xlink" xlink:title="Barcode Index Numbers" xlink:type="simple">BINs</abbrev> of life: Report of an amphibian and reptile survey of the Tanintharyi (Tenasserim) Region of Myanmar, with DNA barcode data</article-title><source>Zookeys</source><day>10</day><month>5</month><year>2018</year><volume>2018</volume><issue>757</issue><fpage>85</fpage><lpage>152</lpage><pub-id pub-id-type="doi">10.3897/zookeys.757.24453</pub-id></mixed-citation></tp:treatment-meta><tp:nomenclature><tp:taxon-name>
                <tp:taxon-name-part taxon-name-part-type="genus" reg="Boiga">Boiga</tp:taxon-name-part>
                <tp:taxon-name-part taxon-name-part-type="species" reg="drapiezii">drapiezii</tp:taxon-name-part>
              </tp:taxon-name><tp:taxon-authority>(Boie, 1827)</tp:taxon-authority></tp:nomenclature><tp:treatment-sec sec-type="description" id="SECID0EWRGK"><title>Description.</title><p>Adult female 1340 mm SVL, 380 mm TailL in life; dorsal scales in 19-19-15 rows, ventrals 279, subcaudals 144 with single precloacal scale; 8 supralabials, 3<sup>rd</sup>, 4<sup>th</sup> &amp; 5<sup>th</sup> touch eye. 48 dark brown lateral blotches from neck to above vent, venter tan heavily dusted with brownish gray.</p></tp:treatment-sec><tp:treatment-sec sec-type="natural history" id="SECID0ECSGK"><title>Natural history notes.</title><p>Collected at 1900–2000 hours in primary rainforest near Yeybuchaung-ngal stream, approximately 100 meters upstream from Camp 1 (N 12.43413’, E 99.14505’) at an elevation of 179 meters ASL The female is gravid, bearing four shelled eggs, each ~34 mm long, 19 mm diameter.</p></tp:treatment-sec><tp:treatment-sec sec-type="distribution" id="SECID0EHSGK"><title>General Distribution.</title><p>Tanintharyi and Thai-Malay Peninsula through Greater Sundas to Philippines.</p></tp:treatment-sec><tp:treatment-sec sec-type="Molecular Data" id="SECID0EMSGK"><title>Molecular Data.</title><p>There are currently no other available <abbrev xmlns:xlink="http://www.w3.org/1999/xlink" xlink:title="cytochrome oxidase subunit 1" id="ABBRID0ESSGK" xlink:type="simple">COI</abbrev> sequences for <italic><tp:taxon-name><tp:taxon-name-part taxon-name-part-type="genus" reg="Boiga">B.</tp:taxon-name-part> <tp:taxon-name-part taxon-name-part-type="species" reg="drapiezii">drapiezii</tp:taxon-name-part></tp:taxon-name></italic>, it was placed in its own <abbrev xmlns:xlink="http://www.w3.org/1999/xlink" xlink:title="Barcode Index Number" xlink:type="simple">BIN</abbrev>. Our 16S sequence is 99% similar to two <italic><tp:taxon-name><tp:taxon-name-part taxon-name-part-type="genus" reg="Boiga">B.</tp:taxon-name-part> <tp:taxon-name-part taxon-name-part-type="species" reg="drapiezii">drapiezii</tp:taxon-name-part></tp:taxon-name></italic> in GenBank (<ext-link xmlns:xlink="http://www.w3.org/1999/xlink" ext-link-type="gen" xlink:href="KX660209" xlink:type="simple">KX660209</ext-link>–10; no locality data provided).</p></tp:treatment-sec><tp:treatment-sec sec-type="comments" id="SECID0EMTGK"><title>Comments.</title><p>This species was also an unsuspected find owing to the absence of previous records for Myanmar and the closest Thai records in southern Thailand south of the Isthmus of Kra. Two unreported specimens (<named-content xmlns:xlink="http://www.w3.org/1999/xlink" content-type="dwc:institutional_code" xlink:type="simple">CAS</named-content> 247770, <named-content xmlns:xlink="http://www.w3.org/1999/xlink" content-type="dwc:institutional_code" xlink:type="simple">CAS</named-content> 247864) were collected further south in Tanintharyi 40–60 km north of Kawthung (see <xref ref-type="bibr" rid="B63">Lee et al. 2015</xref>).</p></tp:treatment-sec><tp:treatment-sec sec-type="material" id="SECID0EAUGK"><title>Specimens examined.</title><p>
              <named-content xmlns:xlink="http://www.w3.org/1999/xlink" content-type="dwc:institutional_code" xlink:type="simple">USNM</named-content> 587043.</p></tp:treatment-sec><tp:treatment-sec sec-type="Red List status" id="SECID0ELUGK"><title>Red List status.</title><p>LC.</p></tp:treatment-sec><ref-list><ref id="B63"><mixed-citation xmlns:xlink="http://www.w3.org/1999/xlink" xlink:type="simple">
          <person-group><name name-style="western"><surname>Lee</surname><given-names>JL</given-names></name><name name-style="western"><surname>Myint</surname><given-names>Kyaw Thura</given-names></name><name name-style="western"><surname>Mulcahy</surname><given-names>DG</given-names></name><name name-style="western"><surname>Zug</surname><given-names>GR</given-names></name></person-group> (<year>2015</year>) <article-title>Three colubrid snakes new to Myanmar.</article-title> <source>Herpetology Notes</source> <volume>8</volume>: <fpage>217</fpage>–<lpage>220</lpage>. <ext-link xlink:type="simple" ext-link-type="uri" xlink:href="https://www.biotaxa.org/hn/article/view/7805">https://www.biotaxa.org/hn/article/view/7805</ext-link></mixed-citation></ref></ref-list></tp:taxon-treatment>
