# Supplementary material for: Filling the BINs of life: Report of an amphibian and reptile survey of the Tanintharyi (Tenasserim) Region of Myanmar, with DNA barcode data
Source: Zookeys. 2018 May 10;(757):85–152. doi: 10.3897/zookeys.757.24453 (PMC5958176; doi:10.3897/zookeys.757.24453)
Supplement: XML Treatment for Rhabdophis chrysargos [file zookeys.757.24453-treatment48.xml]

<!DOCTYPE tp:taxon-treatment
  PUBLIC "-//TaxonX//DTD Taxonomic Treatment Publishing DTD v0 20100105//EN" "tax-treatment-NSO.dtd">
<tp:taxon-treatment xmlns:tp="http://www.plazi.org/taxpub"><tp:treatment-meta><kwd-group><label>Taxon classification</label><kwd><named-content xmlns:xlink="http://www.w3.org/1999/xlink" content-type="kingdom">Animalia</named-content></kwd><kwd><named-content xmlns:xlink="http://www.w3.org/1999/xlink" content-type="order">Squamata</named-content></kwd><kwd><named-content xmlns:xlink="http://www.w3.org/1999/xlink" content-type="family">Natricidae</named-content></kwd></kwd-group><mixed-citation publication-type="journal"><person-group><name><surname>Mulcahy</surname><given-names>Daniel G.</given-names></name><name><surname>Lee</surname><given-names>Justin L.</given-names></name><name><surname>Miller</surname><given-names>Aryeh H.</given-names></name><name><surname>Chand</surname><given-names>Mia</given-names></name><name><surname>Thura</surname><given-names>Myint Kyaw</given-names></name><name><surname>Zug</surname><given-names>George R.</given-names></name></person-group><article-title>Filling the <abbrev xmlns:xlink="http://www.w3.org/1999/xlink" xlink:title="Barcode Index Numbers" xlink:type="simple">BINs</abbrev> of life: Report of an amphibian and reptile survey of the Tanintharyi (Tenasserim) Region of Myanmar, with DNA barcode data</article-title><source>Zookeys</source><day>10</day><month>5</month><year>2018</year><volume>2018</volume><issue>757</issue><fpage>85</fpage><lpage>152</lpage><pub-id pub-id-type="doi">10.3897/zookeys.757.24453</pub-id></mixed-citation></tp:treatment-meta><tp:nomenclature><tp:taxon-name>
                <tp:taxon-name-part taxon-name-part-type="genus" reg="Rhabdophis">Rhabdophis</tp:taxon-name-part>
                <tp:taxon-name-part taxon-name-part-type="species" reg="chrysargos">chrysargos</tp:taxon-name-part>
              </tp:taxon-name><tp:taxon-authority>(Schlegel, 1837)</tp:taxon-authority><xref ref-type="fig" rid="F7">Speckle-bellied Keelback Fig. 5F</xref></tp:nomenclature><tp:treatment-sec sec-type="description" id="SECID0ENYGK"><title>Description.</title><p>Juvenile, not sexed, 258 mm SVL, 88 mm TailL; dorsal scales in 17-15-15 rows, ventrals 168, subcaudals 112 with divided precloacal scale; 9 supralabials, 4<sup>th</sup>, 5<sup>th</sup> &amp; 6<sup>th</sup> touch eye. 12–14 anterior maxillary teeth, 2 or 3 short ones, then 2 to 3 slightly enlarge posterior maxillary teeth. White nuchal chevron with arms extending onto supralabials to beneath eye; dorsum and sides of trunk medium olive brown with lateral series of small, faint light spots; venter immaculate white.</p></tp:treatment-sec><tp:treatment-sec sec-type="natural history" id="SECID0EZYGK"><title>Natural history notes.</title><p>Collected at Camp 1 along the Yeybuchaung-ngal stream.</p></tp:treatment-sec><tp:treatment-sec sec-type="distribution" id="SECID0E5YGK"><title>General Distribution.</title><p>Southern Southeast Asia through Sundas to Philippines.</p></tp:treatment-sec><tp:treatment-sec sec-type="Molecular Data" id="SECID0EDZGK"><title>Molecular Data.</title><p>Our <abbrev xmlns:xlink="http://www.w3.org/1999/xlink" xlink:title="cytochrome oxidase subunit 1" id="ABBRID0EJZGK" xlink:type="simple">COI</abbrev> sequence was placed in its own <abbrev xmlns:xlink="http://www.w3.org/1999/xlink" xlink:title="Barcode Index Number" xlink:type="simple">BIN</abbrev> and is 5.3% divergent from a specimen in <abbrev xmlns:xlink="http://www.w3.org/1999/xlink" xlink:title="Barcode of Life Database" id="ABBRID0ENZGK" xlink:type="simple">BOLD</abbrev> (private) from Vietnam. There are currently no other <abbrev xmlns:xlink="http://www.w3.org/1999/xlink" xlink:title="cytochrome oxidase subunit 1" id="ABBRID0ERZGK" xlink:type="simple">COI</abbrev> sequences are available at this time. There are currently no other 16S sequences with which to compare.</p></tp:treatment-sec><tp:treatment-sec sec-type="comments" id="SECID0EVZGK"><title>Comments.</title><p>
              <italic><tp:taxon-name><tp:taxon-name-part taxon-name-part-type="genus" reg="Rhabdophis">Rhabdophis</tp:taxon-name-part> <tp:taxon-name-part taxon-name-part-type="species" reg="chrysargos">chrysargos</tp:taxon-name-part></tp:taxon-name></italic> occurs widely through the southern half of Southeast Asia including the Greater Sunda Islands, the Philippines and Peninsular Malaysia. All records from Myanmar are from the Tanintharyi (<xref ref-type="bibr" rid="B29">Dowling and Jenner 1988</xref>).</p></tp:treatment-sec><tp:treatment-sec sec-type="material" id="SECID0EK1GK"><title>Specimens examined.</title><p>
              <named-content xmlns:xlink="http://www.w3.org/1999/xlink" content-type="dwc:institutional_code" xlink:type="simple">USNM</named-content> 587044.</p></tp:treatment-sec><tp:treatment-sec sec-type="Red List status" id="SECID0EV1GK"><title>Red List status.</title><p>LC.</p></tp:treatment-sec><tp:treatment-sec><!--Section generated to contain objects referenced in tp:taxon-treatment.--><fig id="F7" position="float" orientation="portrait"><label>Figure 5.</label><caption><p>Selected snakes found during this study’s expedition. <bold>A</bold> <italic><tp:taxon-name><tp:taxon-name-part taxon-name-part-type="genus" reg="Malayopython">Malayopython</tp:taxon-name-part> <tp:taxon-name-part taxon-name-part-type="species" reg="reticulatus">reticulatus</tp:taxon-name-part></tp:taxon-name></italic> (<named-content xmlns:xlink="http://www.w3.org/1999/xlink" content-type="dwc:institutional_code" xlink:type="simple">USNM</named-content> HerpImage 2892) <bold>B</bold> <italic><tp:taxon-name><tp:taxon-name-part taxon-name-part-type="genus" reg="Ahaetulla">Ahaetulla</tp:taxon-name-part> <tp:taxon-name-part taxon-name-part-type="species" reg="mycterizans">mycterizans</tp:taxon-name-part></tp:taxon-name></italic> (<named-content xmlns:xlink="http://www.w3.org/1999/xlink" content-type="dwc:institutional_code" xlink:type="simple">USNM</named-content> 587040) <bold>C</bold> <italic><tp:taxon-name><tp:taxon-name-part taxon-name-part-type="genus" reg="Dendrelaphis">Dendrelaphis</tp:taxon-name-part> <tp:taxon-name-part taxon-name-part-type="species" reg="pictus">pictus</tp:taxon-name-part></tp:taxon-name></italic> (<named-content xmlns:xlink="http://www.w3.org/1999/xlink" content-type="dwc:institutional_code" xlink:type="simple">USNM</named-content> HerpImage 2893) <bold>D</bold> <italic><tp:taxon-name><tp:taxon-name-part taxon-name-part-type="genus" reg="Boiga">Boiga</tp:taxon-name-part> <tp:taxon-name-part taxon-name-part-type="species" reg="dendrophila">dendrophila</tp:taxon-name-part></tp:taxon-name></italic> (<named-content xmlns:xlink="http://www.w3.org/1999/xlink" content-type="dwc:institutional_code" xlink:type="simple">USNM</named-content> 587041) <bold>E</bold> <italic><tp:taxon-name><tp:taxon-name-part taxon-name-part-type="genus" reg="Xenochrophis">Xenochrophis</tp:taxon-name-part> <tp:taxon-name-part taxon-name-part-type="species" reg="trianguligerus">trianguligerus</tp:taxon-name-part></tp:taxon-name></italic> (<named-content xmlns:xlink="http://www.w3.org/1999/xlink" content-type="dwc:institutional_code" xlink:type="simple">USNM</named-content> 587045) <bold>F</bold> <italic><tp:taxon-name><tp:taxon-name-part taxon-name-part-type="genus" reg="Rhabdophis">Rhabdophis</tp:taxon-name-part> <tp:taxon-name-part taxon-name-part-type="species" reg="chrysargos">chrysargos</tp:taxon-name-part></tp:taxon-name></italic> (<named-content xmlns:xlink="http://www.w3.org/1999/xlink" content-type="dwc:institutional_code" xlink:type="simple">USNM</named-content> 587044) <bold>G</bold> <italic><tp:taxon-name><tp:taxon-name-part taxon-name-part-type="genus" reg="Rhabdophis">Rhabdophis</tp:taxon-name-part> <tp:taxon-name-part taxon-name-part-type="species" reg="nigrocinctus">nigrocinctus</tp:taxon-name-part></tp:taxon-name></italic> (<named-content xmlns:xlink="http://www.w3.org/1999/xlink" content-type="dwc:institutional_code" xlink:type="simple">USNM</named-content> HerpImage 2894) <bold>H</bold> <italic><tp:taxon-name><tp:taxon-name-part taxon-name-part-type="genus" reg="Naja">Naja</tp:taxon-name-part> <tp:taxon-name-part taxon-name-part-type="species" reg="kaouthia">kaouthia</tp:taxon-name-part></tp:taxon-name></italic> (<named-content xmlns:xlink="http://www.w3.org/1999/xlink" content-type="dwc:institutional_code" xlink:type="simple">USNM</named-content> HerpImage 2895). Photos <bold>A–B, D–F</bold> by Daniel G. Mulcahy, <bold>C, H</bold>–<bold>I</bold> by Myint Kyaw Thura.</p></caption><graphic xmlns:xlink="http://www.w3.org/1999/xlink" xlink:href="zookeys-757-085-g007.jpg" id="oo_202225.jpg" position="float" orientation="portrait" xlink:type="simple"/></fig></tp:treatment-sec><ref-list><ref id="B29"><mixed-citation xmlns:xlink="http://www.w3.org/1999/xlink" xlink:type="simple">
          <person-group><name name-style="western"><surname>Dowling</surname><given-names>HG</given-names></name><name name-style="western"><surname>Jenner</surname><given-names>JV</given-names></name></person-group> (<year>1988</year>) <article-title>Snakes of Burma: Checklist of reported species and bibliography.</article-title> <source>Smithsonian Herpetological Information Service</source> <volume>76</volume>: <fpage>1</fpage>–<lpage>19</lpage>. <ext-link xlink:type="simple" ext-link-type="doi" xlink:href="10.5479/si.23317515.76.1">https://doi.org/10.5479/si.23317515.76.1</ext-link></mixed-citation></ref></ref-list></tp:taxon-treatment>
