# Supplementary material for: Filling the BINs of life: Report of an amphibian and reptile survey of the Tanintharyi (Tenasserim) Region of Myanmar, with DNA barcode data
Source: Zookeys. 2018 May 10;(757):85–152. doi: 10.3897/zookeys.757.24453 (PMC5958176; doi:10.3897/zookeys.757.24453)
Supplement: XML Treatment for Xenochrophis piscator [file zookeys.757.24453-treatment50.xml]

<!DOCTYPE tp:taxon-treatment
  PUBLIC "-//TaxonX//DTD Taxonomic Treatment Publishing DTD v0 20100105//EN" "tax-treatment-NSO.dtd">
<tp:taxon-treatment xmlns:tp="http://www.plazi.org/taxpub"><tp:treatment-meta><kwd-group><label>Taxon classification</label><kwd><named-content xmlns:xlink="http://www.w3.org/1999/xlink" content-type="kingdom">Animalia</named-content></kwd><kwd><named-content xmlns:xlink="http://www.w3.org/1999/xlink" content-type="order">Squamata</named-content></kwd><kwd><named-content xmlns:xlink="http://www.w3.org/1999/xlink" content-type="family">Natricidae</named-content></kwd></kwd-group><mixed-citation publication-type="journal"><person-group><name><surname>Mulcahy</surname><given-names>Daniel G.</given-names></name><name><surname>Lee</surname><given-names>Justin L.</given-names></name><name><surname>Miller</surname><given-names>Aryeh H.</given-names></name><name><surname>Chand</surname><given-names>Mia</given-names></name><name><surname>Thura</surname><given-names>Myint Kyaw</given-names></name><name><surname>Zug</surname><given-names>George R.</given-names></name></person-group><article-title>Filling the <abbrev xmlns:xlink="http://www.w3.org/1999/xlink" xlink:title="Barcode Index Numbers" xlink:type="simple">BINs</abbrev> of life: Report of an amphibian and reptile survey of the Tanintharyi (Tenasserim) Region of Myanmar, with DNA barcode data</article-title><source>Zookeys</source><day>10</day><month>5</month><year>2018</year><volume>2018</volume><issue>757</issue><fpage>85</fpage><lpage>152</lpage><pub-id pub-id-type="doi">10.3897/zookeys.757.24453</pub-id></mixed-citation></tp:treatment-meta><tp:nomenclature><tp:taxon-name>
                <tp:taxon-name-part taxon-name-part-type="genus" reg="Xenochrophis">Xenochrophis</tp:taxon-name-part>
                <tp:taxon-name-part taxon-name-part-type="species" reg="piscator">piscator</tp:taxon-name-part>
              </tp:taxon-name><tp:taxon-authority>(Schneider, 1799)</tp:taxon-authority></tp:nomenclature><tp:treatment-sec sec-type="description" id="SECID0EJ5GK"><title>Description.</title><p>Juvenile 225 mm SVL, 101 mm TailL; 131 ventrals, 89 subcaudals, 19-19-17 dorsals; adult male 515 mm SVL, 261 mm TailL; 130 ventrals, 93 subcaudals, 19-19-17 dorsals. In both specimens a single rectangular loreal, single preocular, 3 postoculars, 9 supralabials with the 4<sup>th</sup>–5<sup>th</sup> touching eye, 10 infralabials. No data recorded for the individual observed in the slash &amp; burnt area. Dorsum olive-brown, gray-brown with rows of darker rectangular checkered blotches, “V” nuchal mark on the head. Venter plain, lighter, dark fringes on ventrals absent, but some speckling along the margins.</p></tp:treatment-sec><tp:treatment-sec sec-type="natural history" id="SECID0ET5GK"><title>Natural history notes.</title><p>Occurs in ponds and streams in human-impacted areas.</p></tp:treatment-sec><tp:treatment-sec sec-type="distribution" id="SECID0EY5GK"><title>General Distribution.</title><p>Widespread, Pakistan to Southeast Asia and southern China.</p></tp:treatment-sec><tp:treatment-sec sec-type="Molecular Data" id="SECID0E45GK"><title>Molecular Data.</title><p>There are currently no other <abbrev xmlns:xlink="http://www.w3.org/1999/xlink" xlink:title="cytochrome oxidase subunit 1" id="ABBRID0ED6GK" xlink:type="simple">COI</abbrev> sequence for <italic><tp:taxon-name><tp:taxon-name-part taxon-name-part-type="genus" reg="Xenochrophis">X.</tp:taxon-name-part> <tp:taxon-name-part taxon-name-part-type="species" reg="piscator">piscator</tp:taxon-name-part></tp:taxon-name></italic> available for comparison. The closest <abbrev xmlns:xlink="http://www.w3.org/1999/xlink" xlink:title="cytochrome oxidase subunit 1" id="ABBRID0ES6GK" xlink:type="simple">COI</abbrev> sequences available are from <italic><tp:taxon-name><tp:taxon-name-part taxon-name-part-type="genus" reg="Xenochrophis">X.</tp:taxon-name-part> <tp:taxon-name-part taxon-name-part-type="species" reg="flavipunctatus">flavipunctatus</tp:taxon-name-part></tp:taxon-name></italic> and they are more than 10% divergent. Our 16S sequences are 4% different from a <italic><tp:taxon-name><tp:taxon-name-part taxon-name-part-type="genus" reg="Xenochrophis">X.</tp:taxon-name-part> <tp:taxon-name-part taxon-name-part-type="species" reg="piscator">piscator</tp:taxon-name-part></tp:taxon-name></italic> in GenBank (<ext-link xmlns:xlink="http://www.w3.org/1999/xlink" ext-link-type="gen" xlink:href="KX277271" xlink:type="simple">KX277271</ext-link>; no locality data provided).</p></tp:treatment-sec><tp:treatment-sec sec-type="comments" id="SECID0EMAHK"><title>Comments.</title><p>Vogel &amp; David (2012) did not record this species from the Tanintharyi. However, recent records deposited from <named-content xmlns:xlink="http://www.w3.org/1999/xlink" content-type="dwc:institutional_code" xlink:type="simple">CAS</named-content> exist from Dawei. These two specimens extend the distribution of this species ~175 km due south. <italic><tp:taxon-name><tp:taxon-name-part taxon-name-part-type="genus" reg="Xenochrophis">Xenochrophis</tp:taxon-name-part> <tp:taxon-name-part taxon-name-part-type="species" reg="flavipunctatus">flavipunctatus</tp:taxon-name-part></tp:taxon-name></italic> should also occur here, but as yet its presence has not been confirmed. <italic><tp:taxon-name><tp:taxon-name-part taxon-name-part-type="genus" reg="Xenochrophis">Xenochrophis</tp:taxon-name-part> <tp:taxon-name-part taxon-name-part-type="species" reg="piscator">piscator</tp:taxon-name-part></tp:taxon-name></italic> may represent a species complex, as significant morphological variation occurs in different populations, especially those in India and Sri Lanka (<xref ref-type="bibr" rid="B115">Vogel and David 2012</xref>).</p></tp:treatment-sec><tp:treatment-sec sec-type="material" id="SECID0ERBHK"><title>Specimens examined.</title><p>
              <named-content xmlns:xlink="http://www.w3.org/1999/xlink" content-type="dwc:institutional_code" xlink:type="simple">USNM</named-content> 587046 (adult)–587047 (juvenile).</p></tp:treatment-sec><tp:treatment-sec sec-type="Red List status" id="SECID0E3BHK"><title>Red List status.</title><p>NE.</p></tp:treatment-sec><ref-list><ref id="B115"><mixed-citation xmlns:xlink="http://www.w3.org/1999/xlink" xlink:type="simple">
          <person-group><name name-style="western"><surname>Vogel</surname><given-names>G</given-names></name><name name-style="western"><surname>David</surname><given-names>P</given-names></name></person-group> (<year>2012</year>) <article-title>A revision of the species group <italic><tp:taxon-name><tp:taxon-name-part taxon-name-part-type="genus">Xenochrophis</tp:taxon-name-part> <tp:taxon-name-part taxon-name-part-type="species">piscator</tp:taxon-name-part></tp:taxon-name></italic> (Schneider, 1799) (<tp:taxon-name><tp:taxon-name-part taxon-name-part-type="order">Squamata</tp:taxon-name-part></tp:taxon-name>: <tp:taxon-name><tp:taxon-name-part taxon-name-part-type="family">Natricidae</tp:taxon-name-part></tp:taxon-name>).</article-title> <source>Zootaxa</source> <volume>3473</volume>: <fpage>1</fpage>–<lpage>60</lpage>.</mixed-citation></ref></ref-list></tp:taxon-treatment>
